# Supplementary material for: The reference human nuclear mitochondrial sequences compilation validated and implemented on the UCSC genome browser
Source: BMC Genomics. 2011 Oct 20;12:517. doi: 10.1186/1471-2164-12-517 (PMC3228558; doi:10.1186/1471-2164-12-517)
Supplement: Additional file 1 — The RHNumtS.2 compilation. The table reports 766 Human HSP_ NumtS fragments of which 150 have been assembled in a single NumtS according to the rules reported in the Results section. Each line refers to an HSP_NumtS and reports the NumtS ID, the HSP_NumtS ID, a code tracing the compilation updating procedure, the chromosome where the NumtS is located and the strand where BLAST mapped the NumtS, the positions on the hg18 chromosome and the rCRS. In the case of assembled NumtS, in the right hand side of the table, detailed information on each fragment is available. The last column reports the identity percentage as reported in the BLAST output for each HSP. [file 1471-2164-12-517-S1.XLS]

## Sheet: RHNumtS.2
NumtS ID	HSP_NumtS ID	chr	strand	mtstart	mtend	mt_span	nuc_start	nuc_end	nuc_span	chr	strand	block	mt_block_start	mt_block_end	mt_span_b	nuc_block_start	nuc_block_end	nuc_span_b	block_%id
HSA_NumtS_001	1	1	+	3914	9755	5842	554327	560167	5841	1	+	1	3914	9755	5842	554327	560167	5841	98.55
HSA_NumtS_002	r_2	1	+	9452	9582	131	5537393	5537524	132	1	+	1	9452	9582	131	5537393	5537524	132	78.79
HSA_NumtS_003	2	1	-	2466	2675	210	5832905	5833115	211	1	-	1	2466	2675	210	5832905	5833115	211	90.52
HSA_NumtS_004	g_1	1	+	8040	8205	166	8892389	8892554	166	1	+	1	8040	8205	166	8892389	8892554	166	89.16
HSA_NumtS_005	r_2	1	+	907	1117	211	9557274	9557474	201	1	+	1	907	1117	211	9557274	9557474	201	81.52
HSA_NumtS_006	r_3	1	+	12292	12357	66	11125491	11125562	72	1	+	1	12292	12357	66	11125491	11125562	72	79.17
HSA_NumtS_007	r_4	1	-	15078	15578	501	11407906	11408416	511	1	-	1	15078	15578	501	11407906	11408416	511	70.23
HSA_NumtS_008	r_5	1	+	3900	4113	214	18794493	18794707	215	1	+	1	3900	4113	214	18794493	18794707	215	74.19
HSA_NumtS_009	r_6	1	+	8933	9006	74	37849935	37850008	74	1	+	1	8933	9006	74	37849935	37850008	74	100
HSA_NumtS_010	r_7	1	+	4611	5021	411	50255355	50255764	410	1	+	1	4611	5021	411	50255355	50255764	410	77.86
HSA_NumtS_011	r_8	1	-	7301	8453	1153	55610811	55611912	1102	1	-	1	7301	8453	1153	55610811	55611912	1102	67.24
HSA_NumtS_012	r_9	1	-	16400	16566	167	77209522	77209688	167	1	-	1	16400	16566	167	77209522	77209688	167	88.62
HSA_NumtS_013	r_10	1	+	4969	5343	375	81319074	81319448	375	1	+	1	4969	5343	375	81319074	81319448	375	75.73
HSA_NumtS_014	r_11	1	-	1739	12883	11145	94158319	94175887	17569	1	-	1	12638	12883	246	94158319	94158558	240	71.03
HSA_NumtS_014	r_11									1	-	2	12586	12653	68	94158854	94158921	68	77.94
HSA_NumtS_014	r_11									1	-	3	12031	12339	309	94160125	94160420	296	71.7
HSA_NumtS_014	r_11									1	-	4	9914	10500	587	94162420	94163004	585	70.12
HSA_NumtS_014	r_11									1	-	5	8523	9216	694	94163534	94164218	685	64.71
HSA_NumtS_014	r_11									1	-	6	7862	8245	384	94164779	94165169	391	69.21
HSA_NumtS_014	r_11									1	-	7	6837	7679	843	94165620	94166452	833	70.07
HSA_NumtS_014	r_11									1	-	8	5565	6108	544	94171893	94172420	528	69.69
HSA_NumtS_014	r_11									1	-	9	4699	4891	193	94173182	94173372	191	66.32
HSA_NumtS_014	r_11									1	-	10	1739	3106	1368	94174550	94175887	1338	69.56
HSA_NumtS_015	r_12	1	-	12476	12518	43	103965301	103965343	43	1	-	1	12476	12518	43	103965301	103965343	43	100
HSA_NumtS_016	3	1	-	5855	9328	3474	107146774	107150270	3497	1	-	1	5855	9328	3474	107146774	107150270	3497	73.77
HSA_NumtS_017	r_13	1	-	13327	13450	124	113920903	113921026	124	1	-	1	13327	13450	124	113920903	113921026	124	85.48
HSA_NumtS_018	5_nn1	1	-	9394	10302	909	141731754	141732700	947	1	-	1	9394	10302	909	141731754	141732700	947	74
HSA_NumtS_019	5_nn2	1	+	5613	6982	1370	141732720	141734060	1341	1	+	1	5613	6982	1370	141732720	141734060	1341	74.57
HSA_NumtS_020	5_nn3	1	+	15038	15087	50	141734052	141734101	50	1	+	1	15038	15087	50	141734052	141734101	50	78
HSA_NumtS_021	5	1	+	987	1507	521	141734124	141734640	517	1	+	1	987	1507	521	141734124	141734640	517	84.77
HSA_NumtS_022	6	1	-	987	1507	521	142084747	142085264	518	1	-	1	987	1507	521	142084747	142085264	518	84.77
HSA_NumtS_023	6_nn3	1	-	15038	15087	50	142085287	142085336	50	1	-	1	15038	15087	50	142085287	142085336	50	80
HSA_NumtS_024	6_nn2	1	-	5613	6979	1367	142085331	142086673	1343	1	-	1	5613	6979	1367	142085331	142086673	1343	74.62
HSA_NumtS_025	7-6_nn1-	1	+	9394	10302	909	142086693	142087641	949	1	+	1	9394	10302	909	142086693	142087641	949	74
HSA_NumtS_026	8_nn1	1	-	9394	9825	432	142184340	142184772	433	1	-	1	9394	9825	432	142184340	142184772	433	78.06
HSA_NumtS_027	8_nn2	1	+	5613	6979	1367	142184792	142186135	1344	1	+	1	5613	6979	1367	142184792	142186135	1344	74.57
HSA_NumtS_028	8_nn3	1	+	15038	15087	50	142186130	142186179	50	1	+	1	15038	15087	50	142186130	142186179	50	80
HSA_NumtS_029	8	1	+	987	1505	519	142186202	142186716	515	1	+	1	987	1505	519	142186202	142186716	515	84.51
HSA_NumtS_030	r_14	1	+	6869	6980	112	145799428	145799539	112	1	+	1	6869	6980	112	145799428	145799539	112	88.39
HSA_NumtS_031	r_15	1	-	8461	8556	96	167709925	167710020	96	1	-	1	8461	8556	96	167709925	167710020	96	94.79
HSA_NumtS_032	r_16	1	-	5586	5653	68	170946294	170946365	72	1	-	1	5586	5653	68	170946294	170946365	72	79.17
HSA_NumtS_033	r_17	1	+	12142	12535	394	179658544	179658937	394	1	+	1	12142	12535	394	179658544	179658937	394	77.5
HSA_NumtS_034	r_18	1	-	612	941	330	189145480	189145813	334	1	-	1	612	941	330	189145480	189145813	334	71.43
HSA_NumtS_035	r_19	1	+	873	1181	309	190197446	190197745	300	1	+	1	873	1181	309	190197446	190197745	300	71.2
HSA_NumtS_036	r_20	1	-	11152	11320	169	203711087	203711255	169	1	-	1	11152	11320	169	203711087	203711255	169	77.51
HSA_NumtS_037	r_21	1	+	2623	2699	77	210744961	210745037	77	1	+	1	2623	2699	77	210744961	210745037	77	88.31
HSA_NumtS_038	r_22	1	+	9562	9600	39	213739762	213739800	39	1	+	1	9562	9600	39	213739762	213739800	39	100
HSA_NumtS_039	r_23	1	-	9818	9919	102	218695119	218695220	102	1	-	1	9818	9919	102	218695119	218695220	102	86.27
HSA_NumtS_040	r_24	1	+	14421	14521	101	225212482	225212582	101	1	+	1	14421	14521	101	225212482	225212582	101	82.18
HSA_NumtS_041	r_25	1	+	14798	15717	920	233749943	233750844	902	1	+	1	14798	15717	920	233749943	233750844	902	70.17
HSA_NumtS_042	9	1	-	9758	14797	5040	233767319	233772312	4994	1	-	1	9758	14797	5040	233767319	233772312	4994	73.75
HSA_NumtS_043	10-10_a-	1	-	1	6202	6202	236170686	236177242	6557	1	-	1	573	6202	5630	236170686	236176314	5629	78.29
HSA_NumtS_043	10-10_a-									1	-	2	1	239	239	236176999	236177242	244	68.94
HSA_NumtS_043	11-10_b-	1	-	12156	16569	4414	236177243	236181644	4402	1	-	1	12156	16569	4414	236177243	236181644	4402	72.11
HSA_NumtS_044	r_26	1	-	6157	6288	132	238779809	238779940	132	1	-	1	6157	6288	132	238779809	238779940	132	75
HSA_NumtS_045	r_27	1	+	596	719	124	247165205	247165324	120	1	+	1	596	719	124	247165205	247165324	120	72.8
HSA_NumtS_046	r_28	2	+	10204	10357	154	9804293	9804445	153	2	+	1	10204	10357	154	9804293	9804445	153	72.73
HSA_NumtS_047	r_29	2	-	2779	2848	70	11314493	11314562	70	2	-	1	2779	2848	70	11314493	11314562	70	80
HSA_NumtS_048	r_30	2	+	6514	6629	116	15578742	15578857	116	2	+	1	6514	6629	116	15578742	15578857	116	79.31
HSA_NumtS_049	r_31	2	+	15254	15451	198	22393428	22393625	198	2	+	1	15254	15451	198	22393428	22393625	198	79.29
HSA_NumtS_050	r_32	2	-	1763	1818	56	33846042	33846097	56	2	-	1	1763	1818	56	33846042	33846097	56	98.21
HSA_NumtS_051	r_33	2	+	956	1124	169	40865601	40865761	161	2	+	1	956	1124	169	40865601	40865761	161	88.05
HSA_NumtS_052	12	2	-	6741	7012	272	49310271	49310542	272	2	-	1	6741	7012	272	49310271	49310542	272	94.85
HSA_NumtS_053	13	2	-	6295	6994	700	50669334	50670032	699	2	-	1	6295	6994	700	50669334	50670032	699	84.43
HSA_NumtS_054	r_34	2	+	8661	8830	170	56545661	56545830	170	2	+	1	8661	8830	170	56545661	56545830	170	75.88
HSA_NumtS_055	r_35	2	-	9554	9765	212	63770048	63770259	212	2	-	1	9554	9765	212	63770048	63770259	212	73.58
HSA_NumtS_056	r_36	2	+	5021	5289	269	68341376	68341644	269	2	+	1	5021	5289	269	68341376	68341644	269	76.58
HSA_NumtS_057	r_37	2	-	2998	3103	106	75144383	75144488	106	2	-	1	2998	3103	106	75144383	75144488	106	90.57
HSA_NumtS_058	r_38	2	-	7858	8109	252	81747112	81747363	252	2	-	1	7858	8109	252	81747112	81747363	252	86.9
HSA_NumtS_059	14_a	2	+	11589	16569	4981	82895614	82900601	4988	2	+	1	11589	16567	4979	82895614	82900599	4986	71.53
HSA_NumtS_059	14_b	2	+	1	708	708	82900602	82901640	1039	2	+	1	1	60	60	82900602	82900661	60	71.53
HSA_NumtS_059	14_b						82900602			2	+	2	334	364	31	82900981	82901011	31	87.1
HSA_NumtS_059	14_b						82900602			2	+	3	575	708	134	82901507	82901640	134	85.07
HSA_NumtS_060	r_39	2	-	6851	7080	230	85149439	85149668	230	2	-	1	6851	7080	230	85149439	85149668	230	80
HSA_NumtS_061	r_40	2	-	1577	1637	61	85805534	85805594	61	2	-	1	1577	1637	61	85805534	85805594	61	83.61
HSA_NumtS_062	15	2	+	8314	8789	476	87905524	87905999	476	2	+	1	8314	8789	476	87905524	87905999	476	95.38
HSA_NumtS_063	r_41	2	-	3750	3886	137	91558200	91558336	137	2	-	1	3750	3886	137	91558200	91558336	137	78.83
HSA_NumtS_064	16	2	-	1019	1507	489	94928481	94928970	490	2	-	1	1019	1507	489	94928481	94928970	490	84.82
HSA_NumtS_065	16_nn1	2	-	15045	15087	43	94929019	94929061	43	2	-	1	15045	15087	43	94929019	94929061	43	86.05
HSA_NumtS_066	17-16_nn2-	2	-	5624	6979	1356	94929063	94930442	1380	2	-	1	5624	6979	1356	94929063	94930442	1380	74.75
HSA_NumtS_067	18-16_nn3-	2	+	9394	10302	909	94930473	94931430	958	2	+	1	9394	10138	745	94930473	94931218	746	78.49
HSA_NumtS_067	18-16_nn3-									2	+	2	10149	10302	154	94931279	94931430	152	77.27
HSA_NumtS_068	r_42	2	+	724	804	81	96710303	96710383	81	2	+	1	724	804	81	96710303	96710383	81	80.25
HSA_NumtS_069	r_43	2	-	12290	12344	55	102488665	102488720	56	2	-	1	12290	12344	55	102488665	102488720	56	87.5
HSA_NumtS_070	r_44	2	+	724	834	111	103581616	103581726	111	2	+	1	724	834	111	103581616	103581726	111	80.18
HSA_NumtS_071	r_45	2	-	12412	12552	141	108896456	108896597	142	2	-	1	12412	12552	141	108896456	108896597	142	76.06
HSA_NumtS_072	r_46	2	+	13031	13102	72	114964399	114964470	72	2	+	1	13031	13102	72	114964399	114964470	72	81.94
HSA_NumtS_073	r_47_a	2	+	15443	16569	1127	117225231	117226358	1128	2	+	1	15443	16569	1127	117225231	117226358	1128	67.73
HSA_NumtS_073	r_47_b	2	+	1	60	60	117226359	117226411	53	2	+	1	1	60	60	117226359	117226411	53	88.64
HSA_NumtS_074	19_a	2	+	16296	16569	274	117493974	117494424	451	2	+	1	16296	16315	20	117493974	117493993	20	95
HSA_NumtS_074	19_a									2	+	2	16390	16569	180	117494243	117494424	182	79.12
HSA_NumtS_074	19_b	2	+	1	6431	6431	117494425	117501073	6649	2	+	1	1	76	76	117494425	117494500	76	80.95
HSA_NumtS_074	19_b									2	+	2	172	239	68	117494600	117494665	66	75.36
HSA_NumtS_074	19_b									2	+	3	596	6431	5836	117495259	117501073	5815	77.13
HSA_NumtS_075	20	2	+	8315	13922	5608	120684896	120691273	6378	2	+	1	8315	9755	1441	120684896	120686321	1426	73.17
HSA_NumtS_075	20									2	+	2	9785	12758	2974	120686707	120689646	2940	74.56
HSA_NumtS_075	20									2	+	3	12748	13209	462	120689946	120690395	450	74.73
HSA_NumtS_075	20									2	+	4	13247	13922	676	120690601	120691273	673	74.89
HSA_NumtS_076	r_48	2	-	12256	12539	284	125154766	125155049	284	2	-	1	12256	12539	284	125154766	125155049	284	73.54
HSA_NumtS_077	21_a	2	+	16295	16569	275	126284864	126285139	276	2	+	1	16295	16569	275	126284864	126285139	276	73.21
HSA_NumtS_077	21_b	2	+	1	998	998	126285140	126286586	1447	2	+	1	1	76	76	126285140	126285215	76	82.09
HSA_NumtS_077	21_b									2	+	2	575	998	424	126286167	126286586	420	79.16
HSA_NumtS_078	r_49	2	-	12598	12685	88	129564986	129565073	88	2	-	1	12598	12685	88	129564986	129565073	88	78.41
HSA_NumtS_079	22_nn1	2	+	15391	15534	144	130744439	130744582	144	2	+	1	15391	15534	144	130744439	130744582	144	75
HSA_NumtS_080	22	2	+	3658	15398	11741	130744604	130757374	12771	2	+	1	3658	3776	119	130744604	130744717	114	73.95
HSA_NumtS_080	22									2	+	2	3799	15398	11600	130745853	130757374	11522	75.76
HSA_NumtS_081	23	2	-	10657	15398	4742	131843104	131847799	4696	2	-	1	10657	15398	4742	131843104	131847799	4696	74.6
HSA_NumtS_082	24	2	-	10556	10612	57	131853509	131853565	57	2	-	1	10556	10612	57	131853509	131853565	57	84.21
HSA_NumtS_083	24_nn1	2	-	6461	6527	67	131853584	131853650	67	2	-	1	6461	6527	67	131853584	131853650	67	79.1
HSA_NumtS_084	24_nn2	2	-	3638	10552	6915	131853636	131860361	6726	2	-	1	6380	10552	4173	131853636	131857745	4110	75.89
HSA_NumtS_084	24_nn2									2	-	2	3638	6274	2637	131857746	131860361	2616	76.98
HSA_NumtS_085	24_nn3	2	-	15391	15534	144	131860363	131860506	144	2	-	1	15391	15534	144	131860363	131860506	144	77.08
HSA_NumtS_086	r_50	2	+	4147	4222	76	132899143	132899218	76	2	+	1	4147	4222	76	132899143	132899218	76	85.53
HSA_NumtS_087	r_51	2	+	14510	14675	166	135000406	135000568	163	2	+	1	14510	14675	166	135000406	135000568	163	74.1
HSA_NumtS_088	25_a	2	-	1	6145	6145	140691040	140699004	7965	2	-	1	5172	6145	974	140691040	140692010	971	76.7
HSA_NumtS_088	25_a									2	-	2	575	5185	4611	140693701	140698263	4563	76.77
HSA_NumtS_088	25_a									2	-	3	1	60	60	140698944	140699004	61	84.31
HSA_NumtS_088	25_b	2	-	16295	16569	275	140699005	140699279	275	2	-	1	16295	16569	275	140699005	140699279	275	72.59
HSA_NumtS_089	26	2	-	575	2385	1811	143562697	143565623	2927	2	-	1	2167	2385	219	143562697	143562913	217	75.57
HSA_NumtS_089	26									2	-	2	575	2156	1582	143564054	143565623	1570	79.65
HSA_NumtS_090	27_a	2	-	1	76	76	143566304	143566379	76	2	-	1	1	76	76	143566304	143566379	76	82.09
HSA_NumtS_090	27_b	2	-	7753	16569	8817	143566380	143575384	9005	2	-	1	9840	16569	6730	143566380	143573086	6707	73.3
HSA_NumtS_090	27_b									2	-	2	7753	9763	2011	143573417	143575384	1968	71.27
HSA_NumtS_091	r_52	2	+	2760	2848	89	147739222	147739310	89	2	+	1	2760	2848	89	147739222	147739310	89	89.89
HSA_NumtS_092	28	2	-	611	742	132	149355765	149355896	132	2	-	1	611	742	132	149355765	149355896	132	98.48
HSA_NumtS_093	29	2	-	4861	6197	1337	155828223	155829560	1338	2	-	1	4861	6197	1337	155828223	155829560	1338	81.91
HSA_NumtS_094	30	2	+	11801	15067	3267	155875844	155879111	3268	2	+	1	11801	15067	3267	155875844	155879111	3268	73.08
HSA_NumtS_095	31	2	+	6591	6823	233	166979251	166979469	219	2	+	1	6591	6823	233	166979251	166979469	219	82.83
HSA_NumtS_096	r_53	2	+	9713	9859	147	175353924	175354070	147	2	+	1	9713	9859	147	175353924	175354070	147	79.59
HSA_NumtS_097	32	2	-	833	1228	396	180312319	180312712	394	2	-	1	833	1228	396	180312319	180312712	394	80.7
HSA_NumtS_098	r_54	2	+	4170	4230	61	197007755	197007815	61	2	+	1	4170	4230	61	197007755	197007815	61	81.97
HSA_NumtS_099	33	2	-	10440	13131	2692	201785264	201787949	2686	2	-	1	10440	13131	2692	201785264	201787949	2686	76.07
HSA_NumtS_100	r_55	2	+	7227	13616	6390	202122236	202131097	8862	2	+	1	7227	8223	997	202122236	202123232	997	68.39
HSA_NumtS_100	r_55									2	+	2	9089	11615	2527	202125724	202128197	2474	65.04
HSA_NumtS_100	r_55									2	+	3	11606	12325	720	202128492	202129195	704	66.52
HSA_NumtS_100	r_55									2	+	4	12567	13616	1050	202130070	202131097	1028	69.32
HSA_NumtS_101	34	2	+	6944	11338	4395	203187178	203191840	4663	2	+	1	6944	11067	4124	203187178	203191258	4081	73.89
HSA_NumtS_101	34									2	+	2	11082	11338	257	203191584	203191840	257	77.82
HSA_NumtS_102	35	2	-	10787	10897	111	203191851	203191963	113	2	-	1	10787	10897	111	203191851	203191963	113	75.22
HSA_NumtS_103	35_nn1	2	-	15393	15585	193	203191962	203192154	193	2	-	1	15393	15585	193	203191962	203192154	193	72.54
HSA_NumtS_104	35_nn2	2	-	5766	6610	845	203192157	203193005	849	2	-	1	5766	6610	845	203192157	203193005	849	77.32
HSA_NumtS_105	36	2	-	575	3120	2546	212346751	212349599	2849	2	-	1	2856	3120	265	212346751	212347010	260	84.09
HSA_NumtS_105	36									2	-	2	575	2808	2234	212347352	212349599	2248	78.94
HSA_NumtS_106	37	2	+	4854	7680	2827	212350179	212352975	2797	2	+	1	4854	7680	2827	212350179	212352975	2797	75.76
HSA_NumtS_107	r_56	2	-	9537	9659	123	216385636	216385758	123	2	-	1	9537	9659	123	216385636	216385758	123	73.17
HSA_NumtS_108	r_57	2	+	12217	12339	123	217452685	217452806	122	2	+	1	12217	12339	123	217452685	217452806	122	78.86
HSA_NumtS_109	r_58	2	-	12982	13036	55	218147769	218147823	55	2	-	1	12982	13036	55	218147769	218147823	55	85.45
HSA_NumtS_110	r_59	2	-	6053	6505	453	220621784	220622236	453	2	-	1	6053	6505	453	220621784	220622236	453	76.48
HSA_NumtS_111	r_60	2	+	2648	2742	95	226994663	226994754	92	2	+	1	2648	2742	95	226994663	226994754	92	81.05
HSA_NumtS_112	38	2	+	890	1048	159	227295229	227295386	158	2	+	1	890	1048	159	227295229	227295386	158	91.82
HSA_NumtS_113	r_61	2	+	3668	3780	113	229601747	229601867	121	2	+	1	3668	3780	113	229601747	229601867	121	76.03
HSA_NumtS_114	r_62	2	+	771	1032	262	236029373	236029630	258	2	+	1	771	1032	262	236029373	236029630	258	80.61
HSA_NumtS_115	40	2	-	13048	14223	1176	238093986	238095159	1174	2	-	1	13048	14223	1176	238093986	238095159	1174	73.78
HSA_NumtS_116	41	2	-	13048	13103	56	238095165	238095220	56	2	-	1	13048	13103	56	238095165	238095220	56	89.29
HSA_NumtS_117	42	2	-	13048	13103	45	238095226	238095270	45	2	-	1	13048	13103	45	238095226	238095270	45	95.56
HSA_NumtS_118	43	2	-	13048	13103	56	238095287	238095342	56	2	-	1	13048	13103	56	238095287	238095342	56	92.86
HSA_NumtS_119	44	2	-	13048	13103	56	238095348	238095403	56	2	-	1	13048	13103	56	238095348	238095403	56	91.07
HSA_NumtS_120	45	2	-	13048	13103	56	238095409	238095464	56	2	-	1	13048	13103	56	238095409	238095464	56	92.86
HSA_NumtS_121	46	2	-	13048	13103	56	238095470	238095525	56	2	-	1	13048	13103	56	238095470	238095525	56	92.86
HSA_NumtS_122	47	2	-	13048	13103	56	238095531	238095586	56	2	-	1	13048	13103	56	238095531	238095586	56	92.86
HSA_NumtS_123	48	2	-	13048	13103	56	238095592	238095647	56	2	-	1	13048	13103	56	238095592	238095647	56	91.07
HSA_NumtS_124	49	2	-	13048	13103	56	238095653	238095708	56	2	-	1	13048	13103	56	238095653	238095708	56	92.86
HSA_NumtS_125	50	2	-	13048	13103	45	238095714	238095758	45	2	-	1	13048	13103	45	238095714	238095758	45	93.33
HSA_NumtS_126	51	2	-	13048	13103	56	238095775	238095830	56	2	-	1	13048	13103	56	238095775	238095830	56	92.86
HSA_NumtS_127	52	2	-	13048	13103	56	238095836	238095891	56	2	-	1	13048	13103	56	238095836	238095891	56	92.86
HSA_NumtS_128	53	2	-	13048	13103	45	238095897	238095941	45	2	-	1	13048	13103	45	238095897	238095941	45	93.33
HSA_NumtS_129	54	2	-	13048	13103	56	238095958	238096013	56	2	-	1	13048	13103	56	238095958	238096013	56	91.07
HSA_NumtS_130	55	2	-	11797	13103	1307	238096019	238097291	1273	2	-	1	11797	13103	1307	238096019	238097291	1273	73.46
HSA_NumtS_131	55_nn1	2	-	10087	10319	233	238097354	238097586	233	2	-	1	10087	10319	233	238097354	238097586	233	73.82
HSA_NumtS_132	r_63	3	-	7085	7574	490	12181341	12182133	793	3	-	1	7446	7574	129	12181341	12181477	137	69.93
HSA_NumtS_132	r_63									3	-	2	7085	7437	353	12181800	12182133	334	68.82
HSA_NumtS_133	r_64	3	+	10984	11022	39	25483999	25484037	39	3	+	1	10984	11022	39	25483999	25484037	39	97.44
HSA_NumtS_134	r_65	3	-	11916	11970	55	28351381	28351435	55	3	-	1	11916	11970	55	28351381	28351435	55	83.64
HSA_NumtS_135	r_66	3	-	10400	10642	243	29814147	29814390	244	3	-	1	10400	10642	243	29814147	29814390	244	80
HSA_NumtS_136	57	3	+	1418	3039	1622	40268642	40270262	1621	3	+	1	1418	3039	1622	40268642	40270262	1621	80.38
HSA_NumtS_137	r_67	3	-	15808	16210	403	43245822	43246227	406	3	-	1	15808	16210	403	43245822	43246227	406	79.61
HSA_NumtS_138	r_68	3	-	15559	15633	75	63807742	63807816	75	3	-	1	15559	15633	75	63807742	63807816	75	85.33
HSA_NumtS_139	r_69_a	3	+	16085	16173	89	68790791	68790879	89	3	+	1	16085	16173	89	68790791	68790879	89	76.4
HSA_NumtS_139	r_69_b	3	+	4353	4428	76	68790897	68790972	76	3	+	1	4353	4428	76	68790897	68790972	76	96.05
HSA_NumtS_140	r_70	3	-	3058	3215	158	68790970	68791128	159	3	-	1	3058	3215	158	68790970	68791128	159	83.65
HSA_NumtS_141	r_71	3	+	9136	9372	237	72715141	72715377	237	3	+	1	9136	9372	237	72715141	72715377	237	82.7
HSA_NumtS_142	58	3	-	6027	9316	3290	89718693	89721936	3244	3	-	1	8513	9316	804	89718693	89719496	804	74.97
HSA_NumtS_142	58									3	-	2	8296	8383	88	89719625	89719710	86	80.68
HSA_NumtS_142	58									3	-	3	8029	8246	218	89719738	89719955	218	74.77
HSA_NumtS_142	58									3	-	4	7714	7883	170	89720089	89720258	170	75.29
HSA_NumtS_142	58									3	-	5	7401	7663	263	89720332	89720594	263	79.92
HSA_NumtS_142	58									3	-	6	6027	7309	1283	89720665	89721936	1272	76.77
HSA_NumtS_143	59	3	-	1396	2718	1323	97818722	97820044	1323	3	-	1	1396	2718	1323	97818722	97820044	1323	95.39
HSA_NumtS_144	r_72	3	-	6534	6682	149	97966670	97966818	149	3	-	1	6534	6682	149	97966670	97966818	149	84.56
HSA_NumtS_145	r_73	3	-	4620	4752	133	100046399	100046531	133	3	-	1	4620	4752	133	100046399	100046531	133	74.44
HSA_NumtS_146	61	3	-	8619	12340	3722	108095676	108099791	4116	3	-	1	10576	12340	1765	108095676	108097437	1762	72.78
HSA_NumtS_146	61									3	-	2	8716	10582	1867	108097830	108099791	1962	73.71
HSA_NumtS_147	62_nn1	3	+	576	858	283	108100136	108100416	281	3	+	1	576	858	283	108100136	108100416	281	79.08
HSA_NumtS_148	62	3	+	12464	14369	1906	108100424	108102353	1930	3	+	1	12464	14369	1906	108100424	108102353	1930	70.56
HSA_NumtS_149	63	3	-	6000	6204	205	108102396	108102603	208	3	-	1	6000	6204	205	108102396	108102603	208	76.44
HSA_NumtS_150	64	3	+	3560	4807	1248	108102605	108104059	1455	3	+	1	3348	4821	1474	108102605	108104059	1455	73.13
HSA_NumtS_151	65	3	-	1054	2048	995	108104060	108105092	1033	3	-	1	1054	2048	995	108104060	108105092	1033	77.89
HSA_NumtS_152	66	3	+	7150	7772	623	121923560	121924182	623	3	+	1	7150	7772	623	121923560	121924182	623	83.31
HSA_NumtS_153	r_74	3	+	4704	4770	67	123890275	123890341	67	3	+	1	4704	4770	67	123890275	123890341	67	86.57
HSA_NumtS_154	r_75	3	+	6745	6870	126	128207009	128207134	126	3	+	1	6745	6870	126	128207009	128207134	126	83.33
HSA_NumtS_155	r_76	3	-	9278	9357	80	130190693	130190772	80	3	-	1	9278	9357	80	130190693	130190772	80	81.25
HSA_NumtS_156	r_77	3	-	12428	12584	157	152042548	152042704	157	3	-	1	12428	12584	157	152042548	152042704	157	73.25
HSA_NumtS_157	r_78	3	-	5665	5822	158	154120173	154120335	163	3	-	1	5665	5822	158	154120173	154120335	163	82.21
HSA_NumtS_158	r_79	3	-	7454	7643	190	154859282	154859466	185	3	-	1	7454	7643	190	154859282	154859466	185	80
HSA_NumtS_159	67	3	+	1925	2314	390	162148136	162148524	389	3	+	1	1925	2314	390	162148136	162148524	389	85.2
HSA_NumtS_160	68	3	-	9109	12244	3136	167360385	167362546	2162	3	-	1	12024	12244	221	167360385	167360605	221	72.4
HSA_NumtS_160	68									3	-	2	10778	10896	119	167360712	167360830	119	79.83
HSA_NumtS_160	68									3	-	3	9109	10768	1660	167360887	167362546	1660	75.34
HSA_NumtS_161	r_80	3	+	1548	2065	518	167427189	167428025	837	3	-	1	1970	2065	96	167427189	167427284	96	78.12
HSA_NumtS_161	r_80									3	-	2	1548	1966	419	167427604	167428025	422	68.14
HSA_NumtS_162	A	3	-	598	1371	774	167432964	167433739	776	3	-	1	598	1371	774	167432964	167433739	776	72.74
HSA_NumtS_163	r_81	3	+	16403	16474	72	171137279	171137350	72	3	+	1	16403	16474	72	171137279	171137350	72	86.11
HSA_NumtS_164	r_82	3	+	6704	6933	230	172734906	172735134	229	3	+	1	6704	6933	230	172734906	172735134	229	85.65
HSA_NumtS_165	r_83	3	+	8931	8988	58	177416972	177417029	58	3	+	1	8931	8988	58	177416972	177417029	58	82.76
HSA_NumtS_166	r_84	3	+	4226	4348	123	178166800	178166918	119	3	+	1	4226	4348	123	178166800	178166918	119	82.11
HSA_NumtS_167	r_85	3	-	13011	13321	311	178211202	178211510	309	3	-	1	13011	13321	311	178211202	178211510	309	77.88
HSA_NumtS_168	r_86	3	-	11569	11684	116	187259130	187259243	114	3	-	1	11569	11684	116	187259130	187259243	114	71.55
HSA_NumtS_169	r_87	3	+	9177	9247	71	188666663	188666733	71	3	+	1	9177	9247	71	188666663	188666733	71	83.1
HSA_NumtS_170	r_88	4	+	16294	16471	178	5457167	5457345	179	4	+	1	16294	16471	178	5457167	5457345	179	77.65
HSA_NumtS_171	69	4	-	9338	9679	342	12251016	12251357	342	4	-	1	9338	9679	342	12251016	12251357	342	93.86
HSA_NumtS_172	70	4	-	4644	5195	552	14116628	14117171	544	4	-	1	4644	5195	552	14116628	14117171	544	79.57
HSA_NumtS_173	r_89	4	+	13097	13387	291	16672598	16672888	291	4	+	1	13097	13387	291	16672598	16672888	291	84.88
HSA_NumtS_174	71	4	-	9440	12301	2862	25328634	25331777	3144	4	-	1	11300	12301	1002	25328634	25329603	970	72.38
HSA_NumtS_174	71									4	-	2	9440	11293	1854	25329932	25331777	1846	73.74
HSA_NumtS_175	72	4	-	2899	3050	152	27341144	27341295	152	4	-	1	2899	3050	152	27341144	27341295	152	94.08
HSA_NumtS_176	r_90	4	-	15139	15925	787	30495117	30495902	786	4	-	1	15139	15925	787	30495117	30495902	786	72.13
HSA_NumtS_177	r_91	4	-	12196	12258	63	40720000	40720063	64	4	-	1	12196	12258	63	40720000	40720063	64	81.25
HSA_NumtS_178	r_92	4	+	11477	11543	67	45814923	45814989	67	4	+	1	11477	11543	67	45814923	45814989	67	83.58
HSA_NumtS_179	r_93	4	-	14980	15072	93	47469046	47469138	93	4	-	1	14980	15072	93	47469046	47469138	93	96.77
HSA_NumtS_180	73	4	+	9470	10302	833	48942794	48943690	897	4	+	1	9470	10141	672	48942794	48943457	664	79.05
HSA_NumtS_180	73									4	+	2	10146	10302	157	48943534	48943690	157	77.07
HSA_NumtS_181	74	4	-	9470	10302	833	49245337	49246210	874	4	-	1	9470	10302	833	49245337	49246210	874	73.73
HSA_NumtS_182	75	4	+	962	1092	131	55889084	55889214	131	4	+	1	962	1092	131	55889084	55889214	131	96.18
HSA_NumtS_183	76_nn1	4	+	9169	9384	216	65154693	65154908	216	4	+	1	9169	9384	216	65154693	65154908	216	81.94
HSA_NumtS_184	76_a	4	-	115	426	312	65155015	65155330	316	4	-	1	115	426	312	65155015	65155330	316	69.14
HSA_NumtS_184	76_b	4	-	9471	16561	7091	65155336	65160195	4860	4	-	1	13036	16561	3526	65155336	65158854	3519	77.08
HSA_NumtS_184	76_b									4	-	2	9471	10836	1366	65158856	65160195	1340	78.91
HSA_NumtS_185	r_94	4	+	12227	12339	113	66613657	66613769	113	4	+	1	12227	12339	113	66613657	66613769	113	84.96
HSA_NumtS_186	r_95	4	-	4756	5581	826	68597950	68598759	810	4	-	1	4756	5581	826	68597950	68598759	810	68.71
HSA_NumtS_187	r_96	4	-	7629	7757	129	69120804	69120932	129	4	-	1	7629	7757	129	69120804	69120932	129	84.5
HSA_NumtS_188	77	4	-	2226	2456	231	79148708	79148939	232	4	-	1	2226	2456	231	79148708	79148939	232	91.38
HSA_NumtS_189	r_97	4	-	15115	15179	65	79327710	79327774	65	4	-	1	15115	15179	65	79327710	79327774	65	83.08
HSA_NumtS_190	r_98	4	-	14931	15578	648	82873567	82874224	658	4	-	1	14931	15578	648	82873567	82874224	658	69.96
HSA_NumtS_191	r_99	4	-	3646	3775	130	88816253	88816382	130	4	-	1	3646	3775	130	88816253	88816382	130	79.23
HSA_NumtS_192	r_100	4	+	2856	3075	220	90871971	90872191	221	4	+	1	2856	3075	220	90871971	90872191	221	82.59
HSA_NumtS_193	78	4	+	2790	3622	833	93841999	93842827	829	4	+	1	2790	3622	833	93841999	93842827	829	78.85
HSA_NumtS_194	r_101	4	+	15855	16029	175	94957506	94957683	178	4	+	1	15855	16029	175	94957506	94957683	178	72.63
HSA_NumtS_195	r_102	4	-	9204	9315	112	108514712	108514823	112	4	-	1	9204	9315	112	108514712	108514823	112	74.11
HSA_NumtS_196	r_103	4	+	8757	8822	66	111585198	111585263	66	4	+	1	8757	8822	66	111585198	111585263	66	84.85
HSA_NumtS_197	79_a	4	+	16306	16569	264	117437207	117437472	266	4	+	1	16306	16569	264	117437207	117437472	266	74.43
HSA_NumtS_197	79_b	4	+	1	3168	3168	117437473	117440917	3445	4	+	1	1	76	76	117437473	117437553	81	75
HSA_NumtS_197	79_b									4	+	2	133	239	107	117437600	117437706	107	72.48
HSA_NumtS_197	79_b									4	+	3	575	3168	2594	117438346	117440917	2572	78.6
HSA_NumtS_198	80	4	-	2008	2388	381	129222010	129222381	372	4	-	1	2008	2388	381	129222010	129222381	372	85.3
HSA_NumtS_199	81	4	-	661	15564	14904	156592237	156607072	14836	4	-	1	661	15564	14904	156592237	156607072	14836	75.7
HSA_NumtS_200	r_104	4	-	13017	13095	79	161185198	161185276	79	4	-	1	13017	13095	79	161185198	161185276	79	84.81
HSA_NumtS_201	82	4	-	12250	12417	168	163561976	163562143	168	4	-	1	12250	12417	168	163561976	163562143	168	93.45
HSA_NumtS_202	r_105	4	+	5758	5864	107	164369641	164369751	111	4	+	1	5758	5864	107	164369641	164369751	111	84.68
HSA_NumtS_203	r_106	4	+	7621	7775	155	180227585	180227739	155	4	+	1	7621	7775	155	180227585	180227739	155	83.87
HSA_NumtS_204	r_107	4	-	7187	7370	184	182395510	182395693	184	4	-	1	7187	7370	184	182395510	182395693	184	80.43
HSA_NumtS_205	r_108	4	+	729	792	64	186452298	186452361	64	4	+	1	729	792	64	186452298	186452361	64	85.94
HSA_NumtS_206	r_109	5	-	7992	8216	225	1423659	1423883	225	5	-	1	7992	8216	225	1423659	1423883	225	72.44
HSA_NumtS_207	83	5	-	6597	7153	557	5448493	5449050	558	5	-	1	6597	7153	557	5448493	5449050	558	79.57
HSA_NumtS_208	84	5	-	6954	7956	1003	5449082	5450081	1000	5	-	1	6954	7956	1003	5449082	5450081	1000	78.39
HSA_NumtS_209	85-85_a-	5	+	14146	16569	2424	8671689	8674131	2443	5	+	1	14146	16569	2424	8671689	8674131	2443	71.23
HSA_NumtS_209	86-85_b-	5	+	1	1087	1087	8674132	8675685	1554	5	+	1	1	239	239	8674132	8674372	241	68.62
HSA_NumtS_209	86-85_b-									5	+	2	596	1087	492	8675201	8675685	485	80.73
HSA_NumtS_210	r_110	5	-	14898	15015	118	18493086	18493203	118	5	-	1	14898	15015	118	18493086	18493203	118	77.12
HSA_NumtS_211	r_111	5	+	13372	13444	73	29569469	29569541	73	5	+	1	13372	13444	73	29569469	29569541	73	82.19
HSA_NumtS_212	87	5	-	3822	4308	487	60093123	60093608	486	5	-	1	3822	4308	487	60093123	60093608	486	82.11
HSA_NumtS_213	r_112	5	-	15841	15925	85	72570951	72571035	85	5	-	1	15841	15925	85	72570951	72571035	85	76.47
HSA_NumtS_214	r_113	5	+	10801	10841	41	73107473	73107513	41	5	+	1	10801	10841	41	73107473	73107513	41	97.56
HSA_NumtS_215	88	5	-	341	2697	2357	79981597	79983943	2347	5	-	1	341	2697	2357	79981597	79983943	2347	94.27
HSA_NumtS_216	r_114	5	-	15478	16005	528	84569124	84569638	515	5	-	1	15478	16005	528	84569124	84569638	515	66.35
HSA_NumtS_217	r_115	5	-	9989	10044	56	86519305	86519360	56	5	-	1	9989	10044	56	86519305	86519360	56	85.71
HSA_NumtS_218	r_116	5	+	8412	8542	131	93544598	93544728	131	5	+	1	8412	8542	131	93544598	93544728	131	78.63
HSA_NumtS_219	89	5	+	12662	16124	3463	93928917	93932379	3463	5	+	1	12662	16124	3463	93928917	93932379	3463	87.27
HSA_NumtS_220	r_117	5	-	13892	16032	2141	97038853	97046738	7886	5	-	1	14414	16032	1619	97038853	97040470	1618	71.54
HSA_NumtS_220	r_117									5	-	2	13892	14321	430	97046311	97046738	428	68.43
HSA_NumtS_221	90	5	-	5916	7992	2077	97773298	97775384	2087	5	-	1	5916	7992	2077	97773298	97775384	2087	77.4
HSA_NumtS_222	91	5	-	6117	15183	9067	99409541	99418648	9108	5	-	1	6117	15183	9067	99409541	99418648	9108	88
HSA_NumtS_223	g_2	5	-	14660	14829	170	105916963	105917132	170	5	-	1	14660	14829	170	105916963	105917132	170	91.18
HSA_NumtS_224	g_3	5	+	2003	2058	56	118490993	118491048	56	5	+	1	2003	2058	56	118490993	118491048	56	92.86
HSA_NumtS_225	92	5	+	383	708	326	120394581	120394911	331	5	+	1	383	708	326	120394581	120394911	331	78.87
HSA_NumtS_226	r_118	5	-	11854	11988	135	121702433	121702567	135	5	-	1	11854	11988	135	121702433	121702567	135	80
HSA_NumtS_227	93	5	+	128	1537	1410	123123796	123125359	1564	5	+	1	128	455	328	123123796	123124126	331	81.74
HSA_NumtS_227	93									5	+	2	574	1537	964	123124395	123125359	965	84.58
HSA_NumtS_228	94	5	-	10270	15488	5219	134286898	134292116	5219	5	-	1	10270	15488	5219	134286898	134292116	5219	94.06
HSA_NumtS_229	r_119	5	+	9108	9230	123	136668688	136668808	121	5	+	1	9108	9230	123	136668688	136668808	121	74.19
HSA_NumtS_230	r_120	5	+	729	918	190	162369013	162369203	191	5	+	1	729	918	190	162369013	162369203	191	80.1
HSA_NumtS_231	r_121	5	-	10676	10763	88	162369203	162369290	88	5	-	1	10676	10763	88	162369203	162369290	88	79.55
HSA_NumtS_232	r_122	5	-	12146	12188	43	165890002	165890044	43	5	-	1	12146	12188	43	165890002	165890044	43	97.67
HSA_NumtS_233	r_123	5	-	811	879	69	169995140	169995208	69	5	-	1	811	879	69	169995140	169995208	69	91.3
HSA_NumtS_234	r_124	6	-	8504	8691	188	1651211	1651398	188	6	-	1	8504	8691	188	1651211	1651398	188	77.13
HSA_NumtS_235	r_125	6	-	13239	13300	62	5422657	5422718	62	6	-	1	13239	13300	62	5422657	5422718	62	83.87
HSA_NumtS_236	r_126	6	+	7554	8115	562	25056042	25056600	559	6	+	1	7554	8115	562	25056042	25056600	559	71.02
HSA_NumtS_237	95	6	-	9109	9888	780	32781878	32782656	779	6	-	1	9109	9888	780	32781878	32782656	779	77.88
HSA_NumtS_238	r_127	6	-	6154	6224	71	42113372	42113442	71	6	-	1	6154	6224	71	42113372	42113442	71	81.69
HSA_NumtS_239	g_4	6	-	16356	16407	52	43566883	43566994	112	6	-	1	16356	16467	112	43566883	43566994	112	77.88
HSA_NumtS_240	r_128	6	-	13269	13363	95	51959736	51959830	95	6	-	1	13269	13363	95	51959736	51959830	95	88.42
HSA_NumtS_241	96	6	+	2418	2934	517	62341977	62342493	517	6	+	1	2418	2934	517	62341977	62342493	517	91.1
HSA_NumtS_242	r_129	6	+	3031	3090	60	74991919	74991978	60	6	+	1	3031	3090	60	74991919	74991978	60	93.33
HSA_NumtS_243	r_130	6	-	335	457	123	75585631	75585753	123	6	-	1	335	457	123	75585631	75585753	123	80.65
HSA_NumtS_244	r_131	6	+	8702	8830	129	89321730	89321858	129	6	+	1	8702	8830	129	89321730	89321858	129	82.95
HSA_NumtS_245	97	6	+	8437	10622	2186	92493159	92493750	592	6	+	1	8437	8774	338	92493159	92493496	338	84.32
HSA_NumtS_245	97									6	+	2	10474	10622	149	92493602	92493750	149	85.91
HSA_NumtS_246	98-97_ins-	6	-	5508	5626	119	92493497	92493601	105	6	-	1	5508	5626	119	92493497	92493601	105	87.62
HSA_NumtS_247	98_nn1	6	-	6514	6745	232	92493749	92493981	233	6	-	1	6514	6745	232	92493749	92493981	233	84.12
HSA_NumtS_248	B_nn1	6	-	15478	15811	334	95213212	95213544	333	6	-	1	15478	15811	334	95213212	95213544	333	70.36
HSA_NumtS_249	B	6	-	4150	4487	338	95213544	95213881	338	6	-	1	4150	4487	338	95213544	95213881	338	82.54
HSA_NumtS_250	r_132	6	+	5922	6036	115	119522171	119522285	115	6	+	1	5922	6036	115	119522171	119522285	115	81.74
HSA_NumtS_251	r_133	6	-	16102	16281	180	125759417	125759601	185	6	-	1	16102	16281	180	125759417	125759601	185	70.74
HSA_NumtS_252	r_134	6	+	6780	6846	67	127674965	127675031	67	6	+	1	6780	6846	67	127674965	127675031	67	86.57
HSA_NumtS_253	r_135	6	-	15166	15282	117	133162483	133162599	117	6	-	1	15166	15282	117	133162483	133162599	117	77.78
HSA_NumtS_254	r_136	6	+	15391	15653	263	133513400	133513664	265	6	+	1	15391	15653	263	133513400	133513664	265	80.75
HSA_NumtS_255	r_137_a	6	-	1	60	60	141483726	141483785	60	6	-	1	1	60	60	141483726	141483785	60	86.96
HSA_NumtS_255	r_137_b	6	-	16294	16569	276	141483786	141484061	276	6	-	1	16294	16569	276	141483786	141484061	276	71.84
HSA_NumtS_256	r_138	6	+	9859	10001	143	143440631	143440773	143	6	+	1	9859	10001	143	143440631	143440773	143	81.82
HSA_NumtS_257	99	6	-	1357	1617	261	145091766	145092032	267	6	-	1	1357	1617	261	145091766	145092032	267	78.44
HSA_NumtS_258	100	6	+	7451	11649	4199	154028400	154032608	4209	6	+	1	7451	11649	4199	154028400	154032608	4209	72.22
HSA_NumtS_259	r_139	6	+	3094	3167	74	154879342	154879415	74	6	+	1	3094	3167	74	154879342	154879415	74	83.78
HSA_NumtS_260	r_140	6	-	3162	3379	218	156910662	156910879	218	6	-	1	3162	3379	218	156910662	156910879	218	85.32
HSA_NumtS_261	r_141	6	+	9393	9467	75	160176616	160176687	72	6	+	1	9393	9467	75	160176616	160176687	72	81.33
HSA_NumtS_262	r_142	6	-	12288	12339	52	161902316	161902366	51	6	-	1	12288	12339	52	161902316	161902366	51	90.38
HSA_NumtS_263	r_143	6	+	871	2220	1350	169328416	169329708	1293	6	+	1	871	2220	1350	169328416	169329708	1293	64.69
HSA_NumtS_264	r_144_a	7	-	1	56	56	22753025	22753080	56	7	-	1	1	56	56	22753025	22753080	56	71.7
HSA_NumtS_264	r_144_b	7	-	14707	16569	1863	22753081	22754982	1902	7	-	1	16294	16569	276	22753081	22753357	277	68.46
HSA_NumtS_264	r_144_b									7	-	2	14707	16028	1322	22753668	22754982	1315	71.04
HSA_NumtS_265	r_145	7	-	4739	5008	270	36234755	36235018	264	7	-	1	4739	5008	270	36234755	36235018	264	75.65
HSA_NumtS_266	r_146	7	-	1012	1100	89	37524875	37524963	89	7	-	1	1012	1100	89	37524875	37524963	89	82.02
HSA_NumtS_267	101	7	+	2418	2574	157	45258095	45258251	157	7	+	1	2418	2574	157	45258095	45258251	157	96.18
HSA_NumtS_268	r_147	7	+	8065	8139	75	46195138	46195212	74	7	+	1	8065	8139	75	46195138	46195212	75	78.67
HSA_NumtS_269	102_a	7	+	8301	16569	8269	57238624	57246714	8091	7	+	1	8301	15614	7314	57238624	57245846	7223	74.27
HSA_NumtS_269	102_a									7	+	2	15749	16569	821	57245887	57246714	828	68.6
HSA_NumtS_269	102_b	7	+	1	60	60	57246715	57246774	60	7	+	1	1	60	60	57246715	57246774	60	88.24
HSA_NumtS_270	103_a	7	+	3819	16569	12751	57257414	57270119	12706	7	+	1	3819	16569	12751	57257414	57270119	12706	74.26
HSA_NumtS_270	103_b	7	+	1	60	60	57270120	57270179	60	7	+	1	1	60	60	57270120	57270179	60	88.24
HSA_NumtS_271	r_148	7	+	8757	8822	66	62284878	62284943	66	7	+	1	8757	8822	66	62284878	62284943	66	86.36
HSA_NumtS_272	104	7	-	3094	11979	8886	63201907	63210504	8598	7	-	1	8662	11979	3318	63201907	63205172	3266	75.89
HSA_NumtS_272	104									7	-	2	3430	8642	5213	63205270	63210398	5129	75.17
HSA_NumtS_272	104									7	-	3	3094	3191	98	63210406	63210504	99	79.8
HSA_NumtS_273	r_149	7	+	9016	9513	498	66730254	66730775	522	7	+	1	9016	9513	498	66730254	66730775	522	71.05
HSA_NumtS_274	r_150	7	+	7180	7539	360	67200158	67200774	617	7	+	1	7180	7311	132	67200158	67200289	132	85.6
HSA_NumtS_274	r_150									7	+	2	7302	7539	238	67200536	67200774	239	76.99
HSA_NumtS_275	r_151	7	-	11125	11528	404	67369150	67369689	540	7	-	1	11306	11528	223	67369150	67369372	223	78.03
HSA_NumtS_275	r_151									7	-	2	11125	11406	282	67369408	67369689	282	74.82
HSA_NumtS_276	r_152	7	+	12960	13065	106	67839451	67839556	106	7	+	1	12960	13065	106	67839451	67839556	106	94.34
HSA_NumtS_277	105	7	-	5233	8741	3509	68432903	68437517	4615	7	-	1	8462	8741	280	68432903	68433181	279	69.29
HSA_NumtS_277	105									7	-	2	7515	8396	882	68433514	68434371	858	71.57
HSA_NumtS_277	105									7	-	3	6548	7532	985	68434663	68435648	986	78.83
HSA_NumtS_277	105									7	-	4	5513	6553	1041	68435946	68436926	981	72.43
HSA_NumtS_277	105									7	-	5	5233	5525	293	68437226	68437517	292	72.35
HSA_NumtS_278	r_153	7	-	5645	5730	86	110512693	110512778	86	7	-	1	5645	5730	86	110512693	110512778	86	86.05
HSA_NumtS_279	106	7	+	13065	16031	2967	111799937	111802871	2935	7	+	1	13065	16031	2967	111799937	111802871	2935	73.17
HSA_NumtS_280	r_154	7	+	1039	1184	146	115733649	115733792	144	7	+	1	1039	1184	146	115733649	115733792	144	70.95
HSA_NumtS_281	r_155	7	+	5216	5550	335	116690839	116691169	331	7	+	1	5216	5550	335	116690839	116691169	331	75.22
HSA_NumtS_282	r_156	7	+	11047	11503	457	116691224	116691676	453	7	+	1	11047	11503	457	116691224	116691676	453	76.36
HSA_NumtS_283	r_157	7	-	15577	15712	136	116691685	116691820	136	7	-	1	15577	15712	136	116691685	116691820	136	74.26
HSA_NumtS_284	r_158	7	+	1012	1204	193	118324187	118324374	188	7	+	1	1012	1204	193	118324187	118324374	188	73.33
HSA_NumtS_285	r_159	7	+	15589	15787	199	132610751	132610949	199	7	+	1	15589	15787	199	132610751	132610949	199	70.85
HSA_NumtS_286	r_160	7	-	12561	12730	170	140519313	140519482	170	7	-	1	12561	12730	170	140519313	140519482	170	81.18
HSA_NumtS_287	107	7	-	2740	6623	3884	141147606	141151799	4194	7	-	1	3301	6623	3323	141147606	141150934	3329	75.83
HSA_NumtS_287	107									7	-	2	2740	3300	561	141151238	141151799	562	82.18
HSA_NumtS_288	108_a	7	+	16557	16569	13	142051836	142051848	13	7	+	1	16557	16569	13	142051836	142051848	13	92.3
HSA_NumtS_288	108_b	7	+	1	3093	3093	142051849	142055088	3240	7	+	1	1	241	241	142051849	142052086	238	69.96
HSA_NumtS_288	108_b									7	+	2	574	3093	2520	142052572	142055088	2517	83.68
HSA_NumtS_289	109	7	+	1615	1710	96	145325359	145325454	96	7	+	1	1615	1710	96	145325359	145325454	96	98.96
HSA_NumtS_290	r_161	7	-	12425	12550	126	146381070	146381195	126	7	-	1	12425	12550	126	146381070	146381195	126	72.22
HSA_NumtS_291	g_5	7	-	14333	14492	160	149460023	149460182	160	7	-	1	14333	14492	160	149460023	149460182	160	82.5
HSA_NumtS_292	r_162	7	-	2530	2587	58	150753289	150753346	58	7	-	1	2530	2587	58	150753289	150753346	58	82.76
HSA_NumtS_293	r_163	7	+	14332	14489	158	153296681	153296838	158	7	+	1	14332	14489	158	153296681	153296838	158	81.65
HSA_NumtS_294	r_164	7	+	7759	7907	149	154497260	154497405	146	7	+	1	7759	7907	149	154497260	154497405	146	69.13
HSA_NumtS_295	r_165	8	-	11063	11187	125	13255277	13255401	125	8	-	1	11063	11187	125	13255277	13255401	125	84
HSA_NumtS_296	r_166	8	-	14393	14501	109	15958884	15958992	109	8	-	1	14393	14501	109	15958884	15958992	109	82.57
HSA_NumtS_297	r_167	8	-	10331	10767	437	18102705	18103134	430	8	-	1	10331	10767	437	18102705	18103134	430	70
HSA_NumtS_298	r_168	8	+	14792	15238	447	18751052	18751498	447	8	+	1	14792	15238	447	18751052	18751498	447	79.46
HSA_NumtS_299	r_169	8	+	8665	8875	211	20452987	20453197	211	8	+	1	8665	8875	211	20452987	20453197	211	85.78
HSA_NumtS_300	r_170	8	-	4118	4296	179	26864708	26864884	177	8	-	1	4118	4296	179	26864708	26864884	177	74.3
HSA_NumtS_301	r_171	8	-	14522	14996	475	27816681	27817155	475	8	-	1	14522	14996	475	27816681	27817155	475	75.05
HSA_NumtS_302	g_6	8	-	12257	12340	84	32782945	32783027	83	8	-	1	12257	12340	84	32782945	32783027	83	88.1
HSA_NumtS_303	110_a	8	+	16459	16569	111	32987669	32987780	112	8	+	1	16459	16569	111	32987669	32987780	112	74.11
HSA_NumtS_303	110_b	8	+	1	5721	5721	32987781	32994315	6535	8	+	1	1	76	76	32987781	32987856	76	80.6
HSA_NumtS_303	110_b									8	+	2	581	5080	4500	32988510	32992926	4417	75.87
HSA_NumtS_303	110_b									8	+	3	5109	5721	613	32993721	32994315	595	73.95
HSA_NumtS_304	111	8	-	13936	16024	2089	36254670	36256756	2087	8	-	1	13936	16024	2089	36254670	36256756	2087	77.75
HSA_NumtS_305	r_172	8	+	2648	2733	86	37329999	37330084	86	8	+	1	2648	2733	86	37329999	37330084	86	79.07
HSA_NumtS_306	112	8	+	806	863	58	40047266	40047323	58	8	+	1	806	863	58	40047266	40047323	58	94.83
HSA_NumtS_307	112_nn1	8	-	866	905	40	40047324	40047363	40	8	-	1	866	905	40	40047324	40047363	40	95
HSA_NumtS_308	113_a	8	-	1	5133	5133	47858025	47867656	9632	8	-	1	4246	5133	888	47858025	47858906	882	76.04
HSA_NumtS_308	113_a									8	-	2	656	3521	2866	47858989	47861837	2849	77.7
HSA_NumtS_308	113_a									8	-	3	574	674	101	47866809	47866913	105	78.5
HSA_NumtS_308	113_a									8	-	4	172	239	68	47867429	47867496	68	78.26
HSA_NumtS_308	113_a									8	-	5	1	42	42	47867616	47867656	41	87.5
HSA_NumtS_308	113_b	8	-	14424	16569	2146	47867657	47869814	2158	8	-	1	14424	16569	2146	47867657	47869814	2158	71.68
HSA_NumtS_309	r_173	8	-	12968	13062	95	49475800	49475894	95	8	-	1	12968	13062	95	49475800	49475894	95	83.16
HSA_NumtS_310	r_174	8	+	13939	14051	113	49475906	49476018	113	8	+	1	13939	14051	113	49475906	49476018	113	76.32
HSA_NumtS_311	r_175	8	-	15174	15387	214	53826856	53827070	215	8	-	1	15174	15387	214	53826856	53827070	215	80
HSA_NumtS_312	114_a	8	-	1	364	364	68655317	68655652	336	8	-	1	334	364	31	68655317	68655347	31	90.62
HSA_NumtS_312	114_a									8	-	2	1	60	60	68655593	68655652	60	86.27
HSA_NumtS_312	114_b	8	-	9827	16569	6743	68655653	68663231	7579	8	-	1	13555	16569	3015	68655653	68658663	3011	70.86
HSA_NumtS_312	114_b									8	-	2	10633	13562	2930	68658976	68661875	2900	74.41
HSA_NumtS_312	114_b									8	-	3	8489	9827	1339	68661885	68663231	1347	72.72
HSA_NumtS_313	115	8	-	5353	5612	260	70177762	70178020	259	8	-	1	5353	5612	260	70177762	70178020	259	79.69
HSA_NumtS_314	r_176	8	+	625	782	158	74060486	74060643	158	8	+	1	625	782	158	74060486	74060643	158	86.71
HSA_NumtS_315	116	8	+	2286	2661	376	77276553	77276929	377	8	+	1	2286	2661	376	77276553	77276929	377	82.28
HSA_NumtS_316	g_7	8	-	1522	1735	214	77720247	77720459	213	8	-	1	1522	1735	214	77720247	77720459	213	86.45
HSA_NumtS_317	r_177	8	-	4666	4922	257	79357004	79357258	255	8	-	1	4666	4922	257	79357004	79357258	255	68.85
HSA_NumtS_318	r_178	8	-	8805	8923	119	98989441	98989559	119	8	-	1	8805	8923	119	98989441	98989559	119	82.35
HSA_NumtS_319	r_179	8	-	14860	14943	84	100577274	100577357	84	8	-	1	14860	14943	84	100577274	100577357	84	98.81
HSA_NumtS_320	117_a	8	+	16444	16563	120	104163367	104163488	122	8	+	1	16444	16563	120	104163367	104163488	122	71.31
HSA_NumtS_320	117_b	8	+	581	7788	7208	104164091	104172867	8777	8	+	1	581	2340	1760	104164091	104165759	1669	67.77
HSA_NumtS_320	117_b									8	+	2	2445	4372	1928	104166169	104168105	1937	69.56
HSA_NumtS_320	117_b									8	+	3	4362	4896	535	104168404	104168942	539	68.38
HSA_NumtS_320	117_b									8	+	4	5516	6037	522	104169819	104170334	516	72.37
HSA_NumtS_320	117_b									8	+	5	6094	7324	1231	104170830	104172032	1203	69.99
HSA_NumtS_320	117_b									8	+	6	7447	7788	342	104172525	104172867	343	68.97
HSA_NumtS_321	118	8	-	5089	7195	2107	112014649	112016771	2123	8	-	1	5089	7195	2107	112014649	112016771	2123	76.11
HSA_NumtS_322	r_180	8	-	14972	15234	263	112330052	112330313	262	8	-	1	14972	15234	263	112330052	112330313	262	79.92
HSA_NumtS_323	r_181	8	-	16294	16568	275	112330516	112330792	277	8	-	1	16294	16568	275	112330516	112330792	277	72.2
HSA_NumtS_324	r_182	8	-	6881	7008	128	121305733	121305860	128	8	-	1	6881	7008	128	121305733	121305860	128	82.81
HSA_NumtS_325	r_183	8	+	10162	10505	344	134596930	134597269	340	8	+	1	10162	10505	344	134596930	134597269	340	71.3
HSA_NumtS_326	119	8	+	4864	6709	1846	134836232	134838073	1842	8	+	1	4864	6709	1846	134836232	134838073	1842	76.12
HSA_NumtS_327	r_184	8	-	12845	13213	369	140732878	140733243	366	8	-	1	12845	13213	369	140732878	140733243	366	73.53
HSA_NumtS_328	120_nn1	9	-	13704	14700	997	5081067	5082005	939	9	-	1	13704	14700	997	5081067	5082005	939	68.02
HSA_NumtS_329	120	9	+	1286	13610	12325	5082087	5100735	18649	9	+	1	1286	7946	6661	5082087	5088698	6612	76.69
HSA_NumtS_329	120									9	+	2	7932	9890	1959	5088996	5090917	1922	73
HSA_NumtS_329	120									9	+	3	9881	13610	3730	5097046	5100735	3690	74.01
HSA_NumtS_330	r_185	9	+	2451	2540	90	18326642	18326731	90	9	+	1	2451	2540	90	18326642	18326731	90	87.78
HSA_NumtS_331	r_186	9	+	6593	6653	61	18816066	18816126	61	9	+	1	6593	6653	61	18816066	18816126	61	88.52
HSA_NumtS_332	121_a	9	+	16557	16569	13	33645879	33645891	13	9	+	1	16557	16569	13	33645879	33645891	13	92.3
HSA_NumtS_332	121_b	9	+	1	3093	3093	33645892	33649128	3237	9	+	1	1	76	76	33645892	33645966	75	86.57
HSA_NumtS_332	121_b									9	+	2	574	3093	2520	33646609	33649128	2520	83.87
HSA_NumtS_333	r_187	9	+	15514	15773	260	33906478	33906739	262	9	+	1	15514	15773	260	33906478	33906739	262	72.9
HSA_NumtS_334	r_188	9	-	16100	16478	379	34989141	34989507	367	9	-	1	16100	16478	379	34989141	34989507	367	72.99
HSA_NumtS_335	r_189	9	+	3747	3890	144	42769846	42769989	144	9	+	1	3747	3890	144	42769846	42769989	144	78.47
HSA_NumtS_336	r_190	9	+	3747	3890	144	66670926	66671069	144	9	+	1	3747	3890	144	66670926	66671069	144	78.47
HSA_NumtS_337	r_191	9	-	3747	3890	144	69039313	69039456	144	9	-	1	3747	3890	144	69039313	69039456	144	78.47
HSA_NumtS_338	r_192	9	-	3747	3890	144	69406006	69406149	144	9	-	1	3747	3890	144	69406006	69406149	144	78.47
HSA_NumtS_339	r_193	9	-	3747	3890	144	69606459	69606602	144	9	-	1	3747	3890	144	69606459	69606602	144	78.47
HSA_NumtS_340	r_194	9	+	13855	14351	497	79769590	79770080	491	9	+	1	13855	14351	497	79769590	79770080	491	74.15
HSA_NumtS_341	124_a	9	-	1	6214	6214	80545747	80549022	3276	9	-	1	4396	6214	1819	80545747	80547554	1808	76.12
HSA_NumtS_341	124_a									9	-	2	581	1008	428	80547823	80548244	422	80.65
HSA_NumtS_341	124_a									9	-	3	1	60	60	80548963	80549022	60	90.2
HSA_NumtS_341	124_b	9	-	16414	16569	156	80549023	80549178	156	9	-	1	16414	16569	156	80549023	80549178	156	80.89
HSA_NumtS_342	r_195	9	-	3810	3919	110	80615601	80615708	108	9	-	1	3810	3919	110	80615601	80615708	108	80
HSA_NumtS_343	125	9	-	4605	6990	2386	82368289	82370665	2377	9	-	1	4605	6990	2386	82368289	82370665	2377	76.7
HSA_NumtS_344	126_nn1	9	+	9109	9888	780	84232082	84232850	769	9	+	1	9109	9888	780	84232082	84232850	769	76.54
HSA_NumtS_345	r_196	9	+	5027	5103	77	92237863	92237939	77	9	+	1	5027	5103	77	92237863	92237939	77	77.92
HSA_NumtS_346	126	9	+	9109	11699	2591	93911021	93913873	2853	9	+	1	9109	9888	780	93911021	93911793	773	76.15
HSA_NumtS_346	126									9	+	2	9880	11699	1820	93912089	93913873	1785	73.11
HSA_NumtS_347	127	9	-	5427	6022	596	94341166	94341789	624	9	-	1	5427	6022	596	94341166	94341789	624	78.63
HSA_NumtS_348	r_197	9	+	10400	10448	49	97679212	97679261	50	9	+	1	10400	10448	49	97679212	97679261	50	90
HSA_NumtS_349	r_198	9	-	9937	10360	424	103595557	103595980	424	9	-	1	9937	10360	424	103595557	103595980	424	75.47
HSA_NumtS_350	r_199	9	+	13835	14038	204	104867512	104867715	204	9	+	1	13835	14038	204	104867512	104867715	204	72.06
HSA_NumtS_351	r_200	9	+	4863	5454	592	111102330	111103244	915	9	+	1	4863	5079	217	111102330	111102545	216	70.51
HSA_NumtS_351	r_200									9	+	2	5168	5454	287	111102965	111103244	280	73.87
HSA_NumtS_352	r_201	9	+	2767	2841	75	131680957	131681031	75	9	+	1	2767	2841	75	131680957	131681031	75	85.33
HSA_NumtS_353	r_202	9	-	1797	1913	117	135272257	135272373	117	9	-	1	1797	1913	117	135272257	135272373	117	74.58
HSA_NumtS_354	r_203	10	+	13011	13183	173	2267883	2268054	172	10	+	1	13011	13183	173	2267883	2268054	172	82.08
HSA_NumtS_355	128	10	+	2310	2844	535	20075572	20076105	534	10	+	1	2310	2844	535	20075572	20076105	534	79.41
HSA_NumtS_356	128_nn1	10	-	3226	3575	350	20076108	20076451	344	10	-	1	3226	3575	350	20076108	20076451	344	74.29
HSA_NumtS_357	128_nn2	10	+	4187	5305	1119	20076453	20077585	1133	10	+	1	4187	5305	1119	20076453	20077585	1133	74.39
HSA_NumtS_358	r_204	10	+	3675	3961	287	21133225	21133511	287	10	+	1	3675	3961	287	21133225	21133511	287	70.24
HSA_NumtS_359	r_205	10	+	9622	9795	174	21170306	21170479	174	10	+	1	9622	9795	174	21170306	21170479	174	74.14
HSA_NumtS_360	r_206	10	+	2606	2680	75	25967452	25967526	75	10	+	1	2606	2680	75	25967452	25967526	75	92
HSA_NumtS_361	r_207	10	+	2515	2659	145	27202196	27202340	145	10	+	1	2515	2659	145	27202196	27202340	145	88.97
HSA_NumtS_362	r_208	10	-	1552	1613	62	28205683	28205744	62	10	-	1	1552	1613	62	28205683	28205744	62	87.1
HSA_NumtS_363	r_209	10	-	7141	7216	76	30894203	30894275	73	10	-	1	7141	7216	76	30894203	30894275	73	84.21
HSA_NumtS_364	r_210	10	-	10736	10863	128	33352033	33352160	128	10	-	1	10736	10863	128	33352033	33352160	128	71.88
HSA_NumtS_365	r_211	10	+	1345	1459	115	36543833	36543949	117	10	+	1	1345	1459	115	36543833	36543949	117	78.81
HSA_NumtS_366	129	10	-	11657	13948	2292	36761810	36764096	2287	10	-	1	11657	13948	2292	36761810	36764096	2287	74.98
HSA_NumtS_367	130	10	-	1701	3875	2175	37929731	37931908	1635	10	-	1	1701	3875	2175	37929731	37931908	2178	78.13
HSA_NumtS_368	r_212	10	-	3750	3890	141	39094950	39095090	141	10	-	1	3750	3890	141	39094950	39095090	141	78.01
HSA_NumtS_369	r_213	10	+	3750	3890	141	42025979	42026119	141	10	+	1	3750	3890	141	42025979	42026119	141	77.3
HSA_NumtS_370	r_214	10	+	577	1015	439	46263078	46263516	439	10	+	1	577	1015	439	46263078	46263516	439	76.3
HSA_NumtS_371	r_215	10	+	577	1015	439	46743883	46744321	439	10	+	1	577	1015	439	46743883	46744321	439	76.07
HSA_NumtS_372	r_216	10	+	577	1015	439	48652834	48653272	439	10	+	1	577	1015	439	48652834	48653272	439	76.3
HSA_NumtS_373	131_nn1	10	+	11	60	50	57026802	57026852	51	10	+	1	11	60	50	57026802	57026852	51	84.31
HSA_NumtS_374	131	10	+	575	3165	2591	57027582	57030499	2918	10	+	1	575	2817	2243	57027582	57029847	2266	75.55
HSA_NumtS_374	131									10	+	2	2801	3165	365	57030139	57030499	361	80.11
HSA_NumtS_375	r_217	10	-	8093	8204	112	70585077	70585188	112	10	-	1	8093	8204	112	70585077	70585188	112	74.11
HSA_NumtS_376	132	10	-	3293	9034	5742	71019641	71026212	6572	10	-	1	5472	9034	3563	71019641	71023122	3482	73.3
HSA_NumtS_376	132									10	-	2	4503	5433	931	71023781	71024694	914	69.08
HSA_NumtS_376	132									10	-	3	3293	4488	1196	71025020	71026212	1193	73.96
HSA_NumtS_377	r_218	10	+	5804	5870	67	80840988	80841055	68	10	+	1	5804	5870	67	80840988	80841055	68	91.18
HSA_NumtS_378	r_219	10	+	12506	12996	491	91536361	91536847	487	10	+	1	12506	12996	491	91536361	91536847	487	73.37
HSA_NumtS_379	r_220	10	-	11308	11764	457	96523919	96524375	457	10	-	1	11308	11764	457	96523919	96524375	457	74.51
HSA_NumtS_380	r_221	10	-	11308	12174	867	96690006	96690868	863	10	-	1	11308	12174	867	96690006	96690868	863	70.54
HSA_NumtS_381	r_222	10	+	11512	11637	126	98400656	98400779	124	10	+	1	11512	11637	126	98400656	98400779	124	76.98
HSA_NumtS_382	133	10	-	8281	8813	533	101807130	101807662	533	10	-	1	8281	8813	533	101807130	101807662	533	84.62
HSA_NumtS_383	r_223	10	-	346	459	114	114644327	114644439	113	10	-	1	346	459	114	114644327	114644439	113	82.46
HSA_NumtS_384	r_224	10	+	3358	3529	172	121587510	121587682	173	10	+	1	3358	3529	172	121587510	121587682	173	77.46
HSA_NumtS_385	r_225	10	+	5743	5890	148	127498357	127498496	140	10	+	1	5743	5890	148	127498357	127498496	140	81.76
HSA_NumtS_386	r_226	10	+	4354	4422	69	131819390	131819458	69	10	+	1	4354	4422	69	131819390	131819458	69	86.96
HSA_NumtS_387	r_227	11	-	2856	2987	132	6479709	6479836	128	11	-	1	2856	2987	132	6479709	6479836	128	77.44
HSA_NumtS_388	134	11	-	577	2972	2396	10486010	10488403	2394	11	-	1	577	2972	2396	10486010	10488403	2394	94.24
HSA_NumtS_389	g_8	11	+	13153	13355	203	11218100	11218297	198	11	+	1	13153	13355	203	11218100	11218297	198	76.47
HSA_NumtS_390	r_228	11	-	16193	16386	194	31533232	31533428	197	11	-	1	16193	16386	194	31533232	31533428	197	74.75
HSA_NumtS_391	r_229	11	+	2587	3153	567	37519652	37520186	535	11	+	1	2587	3153	567	37519652	37520186	535	69.8
HSA_NumtS_392	135	11	+	6810	7804	995	39744372	39745363	992	11	+	1	6810	7804	995	39744372	39745363	992	76.15
HSA_NumtS_393	g_9	11	+	13255	13452	198	47302111	47302308	198	11	+	1	13255	13452	198	47302111	47302308	198	86.36
HSA_NumtS_394	136	11	+	3381	3891	511	48951081	48951591	511	11	+	1	3381	3891	511	48951081	48951591	511	75.39
HSA_NumtS_395	137	11	-	3381	3891	511	49790647	49791152	506	11	-	1	3381	3891	511	49790647	49791152	506	74.41
HSA_NumtS_396	138	11	-	3390	3887	498	54797538	54798036	499	11	-	1	3390	3887	498	54797538	54798036	499	74.75
HSA_NumtS_397	139	11	+	16434	16569	136	63711383	63711519	137	11	+	1	16434	16569	136	63711383	63711519	137	81.75
HSA_NumtS_398	C	11	+	6642	6804	163	72899354	72899516	163	11	+	1	6642	6804	163	72899354	72899516	163	96.32
HSA_NumtS_399	r_230	11	-	15891	16027	137	73955691	73955829	139	11	-	1	15891	16027	137	73955691	73955829	139	75.71
HSA_NumtS_400	r_231	11	+	10821	10902	82	76984868	76984949	82	11	+	1	10821	10902	82	76984868	76984949	82	82.93
HSA_NumtS_401	140	11	+	9820	15585	5766	80940264	80946025	5762	11	+	1	9820	15585	5766	80940264	80946025	5762	73.33
HSA_NumtS_402	141	11	-	596	1163	568	87202088	87202647	560	11	-	1	596	1163	568	87202088	87202647	560	81.68
HSA_NumtS_403	141_nn1	11	-	14414	16475	2062	87202660	87205014	2355	11	-	1	15863	16475	613	87202660	87203268	609	66.46
HSA_NumtS_403	141_nn1									11	-	2	14414	15879	1466	87203573	87205014	1442	74.44
HSA_NumtS_404	r_232	11	+	3380	3890	511	89281357	89281867	511	11	+	1	3380	3890	511	89281357	89281867	511	75.78
HSA_NumtS_405	r_233	11	-	3380	3890	511	89308309	89308819	511	11	-	1	3380	3890	511	89308309	89308819	511	75.78
HSA_NumtS_406	r_234	11	-	3750	3894	145	89470948	89471089	142	11	-	1	3750	3894	145	89470948	89471089	142	75.17
HSA_NumtS_407	142	11	-	575	9778	9204	102777954	102787062	9109	11	-	1	2057	9778	7722	102777954	102785515	7562	75.04
HSA_NumtS_407	142									11	-	2	575	2040	1466	102785601	102787062	1462	78.7
HSA_NumtS_408	142_ins	11	-	3606	3648	43	102785519	102785561	43	11	-	1	3606	3648	1466	102785519	102785561	43	88.37
HSA_NumtS_409	r_235	11	-	15451	15610	160	110252926	110253085	160	11	-	1	15451	15610	160	110252926	110253085	160	86.88
HSA_NumtS_410	r_236	11	-	14659	14730	72	122379524	122379595	72	11	-	1	14659	14730	72	122379524	122379595	72	98.61
HSA_NumtS_411	r_237	11	-	15331	15832	502	122515803	122516304	502	11	-	1	15331	15832	502	122515803	122516304	502	70.52
HSA_NumtS_412	r_238	11	-	5916	6030	115	125227036	125227146	111	11	-	1	5916	6030	115	125227036	125227146	111	73.04
HSA_NumtS_413	r_239	11	+	12537	12607	71	125290621	125290691	71	11	+	1	12537	12607	71	125290621	125290691	71	80.28
HSA_NumtS_414	r_240	11	+	5676	5727	52	127441637	127441688	52	11	+	1	5676	5727	52	127441637	127441688	52	84.62
HSA_NumtS_415	r_241	12	-	4117	4171	55	4212065	4212119	55	12	-	1	4117	4171	55	4212065	4212119	55	85.45
HSA_NumtS_416	r_242	12	+	5687	5958	272	7664178	7664460	283	12	+	1	5687	5958	272	7664178	7664460	283	73.78
HSA_NumtS_417	r_243	12	-	6766	6997	232	7681277	7681508	232	12	-	1	6766	6997	232	7681277	7681508	232	67.81
HSA_NumtS_418	r_244	12	-	6296	6510	215	7690735	7690949	215	12	-	1	6296	6510	215	7690735	7690949	215	70.7
HSA_NumtS_419	r_245	12	+	6135	6417	283	9366571	9366849	279	12	+	1	6135	6417	283	9366571	9366849	279	70.88
HSA_NumtS_420	r_246	12	-	6135	6417	283	9452660	9452935	276	12	-	1	6135	6417	283	9452660	9452935	276	70.07
HSA_NumtS_421	r_247	12	+	1722	1826	105	22050033	22050137	105	12	+	1	1722	1826	105	22050033	22050137	105	90.48
HSA_NumtS_422	r_248	12	-	5510	5731	222	26616742	26616967	226	12	-	1	5510	5731	222	26616742	26616967	226	78.85
HSA_NumtS_423	r_249	12	+	6135	6370	236	31059647	31059878	232	12	+	1	6135	6370	236	31059647	31059878	232	69.01
HSA_NumtS_424	143	12	+	13462	15612	2151	31290909	31293439	2531	12	+	1	13462	14520	1059	31290909	31291963	1055	67.79
HSA_NumtS_424	143									12	+	2	14495	15429	935	31292249	31293174	926	71.85
HSA_NumtS_424	143									12	+	3	15488	15612	125	31293315	31293439	125	79.2
HSA_NumtS_425	r_250	12	+	6638	7011	374	38966358	38966730	373	12	+	1	6638	7011	374	38966358	38966730	373	78.93
HSA_NumtS_426	r_251	12	-	3790	3878	89	40043704	40043792	89	12	-	1	3790	3878	89	40043704	40043792	89	98.88
HSA_NumtS_427	144	12	-	3376	5099	1724	40378627	40380320	1694	12	-	1	3376	5099	1724	40378627	40380320	1694	71.78
HSA_NumtS_428	r_252	12	+	4258	4422	165	48497389	48497552	164	12	+	1	4258	4422	165	48497389	48497552	164	83.03
HSA_NumtS_429	r_253	12	+	4240	4307	68	61454057	61454124	68	12	+	1	4240	4307	68	61454057	61454124	68	94.12
HSA_NumtS_430	r_254	12	+	14761	15137	377	107096243	107096616	374	12	+	1	14761	15137	377	107096243	107096616	374	72.25
HSA_NumtS_431	r_255	12	-	13488	13549	62	113094607	113094668	62	12	-	1	13488	13549	62	113094607	113094668	62	80.65
HSA_NumtS_432	145	12	-	4417	4477	61	125633808	125633868	61	12	-	1	4417	4477	61	125633808	125633868	61	90.16
HSA_NumtS_433	146	12	-	4417	4463	47	125633869	125633915	47	12	-	1	4417	4463	47	125633869	125633915	47	91.49
HSA_NumtS_434	146_nn1	12	-	4417	4463	47	125633916	125633962	47	12	-	1	4417	4463	47	125633916	125633962	47	87.23
HSA_NumtS_435	146_nn2	12	-	4417	4463	47	125633961	125634009	49	12	-	1	4417	4463	47	125633961	125634009	49	89.36
HSA_NumtS_436	147	12	-	4417	4463	47	125634010	125634056	47	12	-	1	4417	4463	47	125634010	125634056	47	91.49
HSA_NumtS_437	148	12	-	4417	4463	47	125634057	125634103	47	12	-	1	4417	4463	47	125634057	125634103	47	91.49
HSA_NumtS_438	148_nn1	12	-	4417	4463	47	125634104	125634150	47	12	-	1	4417	4463	47	125634104	125634150	47	89.36
HSA_NumtS_439	148_nn2	12	-	4417	4463	47	125634151	125634197	47	12	-	1	4417	4463	47	125634151	125634197	47	89.36
HSA_NumtS_440	148_nn3	12	-	4417	4463	47	125634198	125634244	47	12	-	1	4417	4463	47	125634198	125634244	47	89.36
HSA_NumtS_441	148_nn4	12	-	4417	4463	47	125634245	125634291	47	12	-	1	4417	4463	47	125634245	125634291	47	89.36
HSA_NumtS_442	148_nn5	12	-	4417	4463	47	125634292	125634338	47	12	-	1	4417	4463	47	125634292	125634338	47	89.36
HSA_NumtS_443	148_nn6	12	-	4417	4463	47	125634339	125634385	47	12	-	1	4417	4463	47	125634339	125634385	47	89.36
HSA_NumtS_444	148_nn7	12	-	4417	4463	47	125634386	125634432	47	12	-	1	4417	4463	47	125634386	125634432	47	89.36
HSA_NumtS_445	148_nn8	12	-	4417	4463	47	125634433	125634479	47	12	-	1	4417	4463	47	125634433	125634479	47	89.36
HSA_NumtS_446	148_nn9	12	-	4417	4463	47	125634480	125634526	47	12	-	1	4417	4463	47	125634480	125634526	47	89.36
HSA_NumtS_447	148_nn10	12	-	4417	4463	47	125634527	125634573	47	12	-	1	4417	4463	47	125634527	125634573	47	89.36
HSA_NumtS_448	148_nn11	12	-	4417	4463	47	125634574	125634620	47	12	-	1	4417	4463	47	125634574	125634620	47	89.36
HSA_NumtS_449	148_nn12	12	-	4417	4463	47	125634621	125634667	47	12	-	1	4417	4463	47	125634621	125634667	47	89.36
HSA_NumtS_450	148_nn13	12	-	4417	4463	47	125634668	125634714	47	12	-	1	4417	4463	47	125634668	125634714	47	89.36
HSA_NumtS_451	148_nn14	12	-	4417	4463	47	125634715	125634761	47	12	-	1	4417	4463	47	125634715	125634761	47	87.23
HSA_NumtS_452	148_nn15	12	-	4417	4463	47	125634762	125634808	47	12	-	1	4417	4463	47	125634762	125634808	47	89.36
HSA_NumtS_453	148_nn16	12	-	4377	4463	87	125634809	125634895	87	12	-	1	4377	4463	87	125634809	125634895	87	90.8
HSA_NumtS_454	r_256	12	-	12141	12343	203	129366097	129366299	203	12	-	1	12141	12343	203	129366097	129366299	203	84.73
HSA_NumtS_455	r_257	13	-	10083	10209	126	21585328	21585454	126	13	-	1	10083	10209	126	21585328	21585454	127	81.1
HSA_NumtS_456	r_258	13	-	15812	15931	119	23237953	23238072	119	13	-	1	15812	15931	119	23237953	23238072	120	77.5
HSA_NumtS_457	r_259	13	+	9353	9504	151	23238073	23238224	151	13	+	1	9353	9504	151	23238073	23238224	152	77.71
HSA_NumtS_458	r_260	13	+	6784	6924	140	31665477	31665621	144	13	+	1	6784	6924	140	31665477	31665621	145	73.79
HSA_NumtS_459	r_261	13	+	4209	4414	205	35537628	35537833	205	13	+	1	4209	4414	205	35537628	35537833	206	85.92
HSA_NumtS_460	r_262	13	+	9537	9592	55	40240503	40240558	55	13	+	1	9537	9592	55	40240503	40240558	56	92.86
HSA_NumtS_461	r_263	13	-	2095	2385	290	47042979	47043264	285	13	-	1	2095	2385	290	47042979	47043264	286	75.68
HSA_NumtS_462	r_264	13	+	2489	2668	179	49459081	49459258	177	13	+	1	2489	2668	179	49459081	49459258	178	71.81
HSA_NumtS_463	r_265	13	+	13011	13176	165	53363723	53363887	164	13	+	1	13011	13176	165	53363723	53363887	165	82.53
HSA_NumtS_464	r_266	13	-	5104	5229	125	55443769	55443894	125	13	-	1	5104	5229	125	55443769	55443894	126	91.27
HSA_NumtS_465	g_10	13	+	2898	3071	174	56160611	56160784	174	13	+	1	2898	3071	174	56160611	56160784	174	89.66
HSA_NumtS_466	r_267	13	+	7814	8368	554	56676516	56677039	523	13	+	1	7814	8368	554	56676516	56677039	524	65.41
HSA_NumtS_467	r_268	13	-	9870	10038	168	75064376	75064544	168	13	-	1	9870	10038	168	75064376	75064544	169	84.62
HSA_NumtS_468	149	13	+	10906	14300	3395	83992392	83996201	3810	13	+	1	10906	12783	1878	83992392	83994309	1918	69.48
HSA_NumtS_468	149									13	+	2	12787	14300	1514	83994693	83996201	1509	69.55
HSA_NumtS_469	r_269	13	+	13260	13825	565	88021907	88022466	559	13	+	1	13260	13825	565	88021907	88022466	560	72.61
HSA_NumtS_470	150_a	13	+	13051	16569	3519	95142796	95146708	3913	13	+	1	13051	13340	290	95142796	95143083	288	80.34
HSA_NumtS_470	150_a									13	+	2	13327	16569	3243	95143377	95146708	3332	69.94
HSA_NumtS_470	150_b	13	+	1	60	60	95146709	95146768	60	13	+	1	1	60	60	95146709	95146768	60	88.24
HSA_NumtS_471	r_270	13	+	7471	7616	145	96147940	96148085	145	13	+	1	7471	7616	145	96147940	96148085	146	82.19
HSA_NumtS_472	151	13	-	982	1237	256	108874473	108874728	256	13	-	1	982	1237	256	108874473	108874728	256	99.22
HSA_NumtS_473	r_271	14	-	2011	2079	68	22965513	22965580	67	14	-	1	2011	2079	68	22965513	22965580	68	89.86
HSA_NumtS_474	152	14	-	5583	6606	1024	32023055	32024075	1021	14	-	1	5583	6606	1024	32023055	32024075	1021	93.07
HSA_NumtS_475	153	14	-	574	977	404	51123836	51124236	401	14	-	1	574	977	404	51123836	51124236	401	82.31
HSA_NumtS_476	r_272	14	-	5313	5385	72	78390975	78391047	72	14	-	1	5313	5385	72	78390975	78391047	73	76.71
HSA_NumtS_477	154	14	-	596	2214	1619	83123603	83125189	1587	14	-	1	596	2214	1619	83123603	83125189	1587	78.09
HSA_NumtS_478	155	14	+	1835	3314	1480	83707449	83708937	1489	14	+	1	1835	3314	1480	83707449	83708937	1489	79.85
HSA_NumtS_479	156	14	+	11367	15411	4045	83708940	83713179	4240	14	+	1	11367	12333	967	83708940	83709897	958	74.87
HSA_NumtS_479	156									14	+	2	12417	14322	1906	83709889	83711788	1900	73.51
HSA_NumtS_479	156									14	+	3	14333	15411	1079	83712106	83713179	1074	74.63
HSA_NumtS_480	r_273	14	+	8717	8831	114	94735323	94735437	114	14	+	1	8717	8831	114	94735323	94735437	115	79.13
HSA_NumtS_481	r_274	15	+	9653	10050	397	32474087	32474484	397	15	+	1	9653	10050	397	32474087	32474484	398	75.38
HSA_NumtS_482	r_275	15	+	9653	10050	397	32620308	32620705	397	15	+	1	9653	10050	397	32620308	32620705	398	75.38
HSA_NumtS_483	r_276	15	+	3798	3970	172	33475735	33475905	170	15	+	1	3798	3970	172	33475735	33475905	171	78.03
HSA_NumtS_484	r_277	15	-	11027	11168	141	37280866	37281008	142	15	-	1	11027	11168	141	37280866	37281008	143	78.32
HSA_NumtS_485	157	15	-	11706	13134	1429	38213263	38214685	1423	15	-	1	11706	13134	1429	38213263	38214685	1423	76
HSA_NumtS_486	r_278	15	-	11659	11784	125	39236665	39236790	125	15	-	1	11659	11784	125	39236665	39236790	126	79.37
HSA_NumtS_487	r_279	15	+	12979	13186	207	44420881	44421088	207	15	+	1	12979	13186	207	44420881	44421088	208	79.81
HSA_NumtS_488	r_280	15	-	13204	13291	87	46553395	46553482	87	15	-	1	13204	13291	87	46553395	46553482	88	82.95
HSA_NumtS_489	r_281	15	-	11359	11417	58	55869708	55869766	58	15	-	1	11359	11417	58	55869708	55869766	59	84.75
HSA_NumtS_490	158	15	+	9720	16019	6300	56229787	56235689	5903	15	+	1	9720	11042	1323	56229787	56231086	1300	74.02
HSA_NumtS_490	158									15	+	2	11228	12237	1010	56231095	56232100	1006	74.48
HSA_NumtS_490	158									15	+	3	12395	16019	3625	56232153	56235689	3537	72.63
HSA_NumtS_491	r_282	15	+	2174	2216	42	65120303	65120345	42	15	+	1	2174	2216	42	65120303	65120345	43	95.35
HSA_NumtS_492	r_283	15	+	5384	5435	51	86435592	86435643	51	15	+	1	5384	5435	51	86435592	86435643	52	84.62
HSA_NumtS_493	159	16	-	2107	7686	5580	3357484	3362741	5258	16	-	1	5855	7686	1832	3357484	3359298	1815	77.17
HSA_NumtS_493	159									16	-	2	2823	4615	1793	3359599	3361389	1791	76.69
HSA_NumtS_493	159									16	-	3	2195	2817	623	3361717	3362333	617	78.75
HSA_NumtS_493	159									16	-	4	2107	2209	103	3362638	3362741	104	81.73
HSA_NumtS_494	r_284	16	+	3011	3069	58	7019729	7019787	58	16	+	1	3011	3069	58	7019729	7019787	59	84.75
HSA_NumtS_495	160	16	-	8499	16029	7531	10719841	10726682	6842	16	-	1	14492	16029	1538	10719841	10721371	1531	75.08
HSA_NumtS_495	160									16	-	2	8499	13747	5249	10721444	10726682	5239	74.49
HSA_NumtS_496	r_285	16	+	10379	10451	72	13993284	13993357	73	16	+	1	10379	10451	72	13993284	13993357	74	82.43
HSA_NumtS_497	161	16	-	12220	13574	1355	20639871	20641224	1354	16	-	1	12220	13574	1355	20639871	20641224	1354	76.42
HSA_NumtS_498	r_286	16	-	10457	10612	155	47658012	47658155	143	16	-	1	10457	10612	155	47658012	47658155	144	73.08
HSA_NumtS_499	r_287	16	+	12196	12369	173	67950074	67950253	179	16	+	1	12196	12369	173	67950074	67950253	180	80.33
HSA_NumtS_500	r_288	16	-	2653	2707	54	69274116	69274170	54	16	-	1	2653	2707	54	69274116	69274170	55	85.45
HSA_NumtS_501	162_a	16	-	1	60	60	80710965	80711024	60	16	-	1	1	60	60	80710965	80711024	60	86.27
HSA_NumtS_501	162_b									16	-	2	13904	16029	2126	80711595	80713715	2121	73.39
HSA_NumtS_501	162_b	16	-	13904	16569	2666	80711025	80713715	2691	16	-	1	16303	16569	267	80711025	80711292	268	72.56
HSA_NumtS_502	r_289	16	+	16085	16568	483	82264126	82264619	493	16	+	1	16085	16568	483	82264126	82264619	494	68.26
HSA_NumtS_503	r_290	17	-	8789	8875	87	18827466	18827553	88	17	-	1	8789	8875	87	18827466	18827553	88	78.41
HSA_NumtS_504	r_291	17	-	8690	8857	168	18830226	18830390	165	17	-	1	8690	8857	168	18830226	18830390	165	76.79
HSA_NumtS_505	164_a	17	+	16296	16569	274	19441441	19441716	276	17	+	1	16296	16569	274	19441441	19441716	276	75.27
HSA_NumtS_505	164_b	17	+	1	6392	6392	19441717	19449838	8122	17	+	1	1	59	59	19441717	19441774	58	86
HSA_NumtS_505	164_b									17	+	2	575	2097	1523	19442464	19443979	1516	80.6
HSA_NumtS_505	164_b									17	+	3	2084	2665	582	19444291	19444865	575	80.24
HSA_NumtS_505	164_b									17	+	4	2656	3274	619	19445169	19445789	621	81.86
HSA_NumtS_505	164_b									17	+	5	3261	4613	1353	19446119	19447453	1335	78.09
HSA_NumtS_505	164_b									17	+	6	4605	4919	315	19447753	19448064	312	75.24
HSA_NumtS_505	164_b									17	+	7	4936	6392	1457	19448385	19449838	1454	77.06
HSA_NumtS_506	r_292	17	-	11796	11899	104	19590299	19590399	101	17	-	1	11796	11899	104	19590299	19590399	101	75.96
HSA_NumtS_507	165	17	+	14365	16569	2205	21942648	21944853	2206	17	+	1	14365	16569	2205	21942648	21944853	2206	80.41
HSA_NumtS_508	166	17	+	1	11112	11112	21944854	21955968	11115	17	+	1	1	458	458	21944854	21945308	455	79.74
HSA_NumtS_508	166									17	+	2	573	11112	10540	21945488	21955968	10481	83.42
HSA_NumtS_509	167	17	-	14327	14582	256	21955968	21956219	252	17	-	1	14327	14582	256	21955968	21956219	252	87.75
HSA_NumtS_510	r_293	17	+	13121	13199	79	24325492	24325570	79	17	+	1	13121	13199	79	24325492	24325570	79	88.61
HSA_NumtS_511	r_294	17	-	2265	2594	330	31006003	31006326	324	17	-	1	2265	2594	330	31006003	31006326	324	79.22
HSA_NumtS_512	r_295	17	+	10142	10209	68	39430610	39430677	68	17	+	1	10142	10209	68	39430610	39430677	68	97.06
HSA_NumtS_513	168	17	+	6818	7470	653	48538093	48538745	653	17	+	1	6818	7470	653	48538093	48538745	653	96.17
HSA_NumtS_514	r_296	17	-	12264	12338	75	50335461	50335534	74	17	-	1	12264	12338	75	50335461	50335534	74	81.33
HSA_NumtS_515	r_297	17	-	12008	12081	74	56559471	56559544	74	17	-	1	12008	12081	74	56559471	56559544	74	82.43
HSA_NumtS_516	r_298	17	+	9338	9568	231	58824448	58824678	231	17	+	1	9338	9568	231	58824448	58824678	231	80.95
HSA_NumtS_517	r_299	17	+	9869	10290	422	64446450	64446859	410	17	+	1	9869	10290	422	64446450	64446859	410	68.54
HSA_NumtS_518	r_300	17	-	6902	6948	47	76205971	76206017	47	17	-	1	6902	6948	47	76205971	76206017	47	93.62
HSA_NumtS_519	169	18	-	14381	14503	123	2832230	2832352	123	18	-	1	14381	14503	123	2832230	2832352	123	95.12
HSA_NumtS_520	r_301	18	+	7572	7638	67	14126790	14126856	67	18	+	1	7572	7638	67	14126790	14126856	67	86.57
HSA_NumtS_521	r_302	18	+	3139	3208	70	30462887	30462957	71	18	+	1	3139	3208	70	30462887	30462957	71	81.69
HSA_NumtS_522	170	18	-	7975	8166	192	43633615	43633806	192	18	-	1	7975	8166	192	43633615	43633806	192	97.4
HSA_NumtS_523	r_303	18	+	11266	11619	353	46449896	46450246	350	18	+	1	11266	11619	353	46449896	46450246	351	74.08
HSA_NumtS_524	r_304	18	-	934	1300	366	57692766	57693123	357	18	-	1	934	1300	366	57692766	57693123	358	81.35
HSA_NumtS_525	r_305	18	-	16290	16471	181	59973101	59973281	180	18	-	1	16290	16471	181	59973101	59973281	181	76.5
HSA_NumtS_526	r_306	19	-	4214	4904	690	12067468	12068149	681	19	-	1	4214	4904	690	12067468	12068149	682	68.89
HSA_NumtS_527	r_307	19	-	2536	2842	306	12076699	12077004	305	19	-	1	2536	2842	306	12076699	12077004	306	69.94
HSA_NumtS_528	r_308	19	-	3659	4331	673	12174746	12176359	1614	19	-	1	4224	4331	107	12174746	12174857	112	71.55
HSA_NumtS_528	r_308									19	-	2	3659	4040	381	12176005	12176359	355	69.45
HSA_NumtS_529	r_309	19	+	4643	9279	4637	12474489	12479917	5429	19	+	1	4643	4807	164	12474489	12474651	163	70.18
HSA_NumtS_529	r_309									19	+	2	4793	5429	636	12474952	12475583	632	66.72
HSA_NumtS_529	r_309									19	+	3	7893	8245	352	12477466	12477820	355	69.55
HSA_NumtS_529	r_309									19	+	4	8721	9279	558	12479365	12479917	553	72.32
HSA_NumtS_530	r_310	19	-	6053	6105	52	17431002	17431054	52	19	-	1	6053	6105	52	17431002	17431054	53	83.02
HSA_NumtS_531	r_311	19	+	832	905	73	32924557	32924626	69	19	+	1	832	905	73	32924557	32924626	70	86.49
HSA_NumtS_532	r_312	19	+	987	1058	71	35205081	35205152	71	19	+	1	987	1058	71	35205081	35205152	72	81.94
HSA_NumtS_533	r_313_a	19	+	11033	16562	5530	42753221	42758418	5198	19	+	1	11033	11762	730	42753221	42753957	737	63.52
HSA_NumtS_533	r_313_a									19	+	2	12217	12337	120	42755388	42755506	119	83.47
HSA_NumtS_533	r_313_a									19	+	3	12510	13123	613	42755633	42756260	628	65.99
HSA_NumtS_533	r_313_a									19	+	4	13170	13925	756	42756619	42757359	741	70.42
HSA_NumtS_533	r_313_a									19	+	5	16497	16562	65	42758353	42758418	66	80.6
HSA_NumtS_533	r_313_b	19	+	581	7254	6674	42758998	42763241	4244	19	+	1	581	2055	1474	42758998	42760466	1469	66.82
HSA_NumtS_533	r_313_b									19	+	2	6322	7254	932	42762356	42763241	886	68.87
HSA_NumtS_534	r_314	19	-	12221	12320	100	42754556	42754654	99	19	-	1	12221	12320	100	42754556	42754654	99	80
HSA_NumtS_535	r_315	19	-	7085	7319	234	47386694	47386928	234	19	-	1	7085	7319	234	47386694	47386928	235	76.17
HSA_NumtS_536	r_316	19	+	3743	3824	81	49342421	49342502	81	19	+	1	3743	3824	81	49342421	49342502	82	86.59
HSA_NumtS_537	r_317	19	-	14389	14448	60	49342500	49342560	61	19	-	1	14389	14448	59	49342500	49342560	61	88.52
HSA_NumtS_538	r_318	19	-	13993	14487	495	61894181	61894992	812	19	-	1	14329	14487	158	61894181	61894346	166	69.77
HSA_NumtS_538	r_318									19	-	2	13993	14299	306	61894687	61894992	306	69.48
HSA_NumtS_539	r_319	19	+	11916	12339	423	62125181	62125604	423	19	+	1	11916	12339	423	62125181	62125604	424	75.71
HSA_NumtS_540	r_320	20	+	3080	3154	75	2117055	2117129	75	20	+	1	3080	3154	75	2117055	2117129	75	80.26
HSA_NumtS_541	r_321	20	+	651	753	103	4657562	4657664	103	20	+	1	651	753	103	4657562	4657664	103	72.82
HSA_NumtS_542	r_322	20	+	6170	6501	332	5893826	5894149	324	20	+	1	6170	6501	332	5893826	5894149	324	71.99
HSA_NumtS_543	r_323	20	+	2180	2221	42	9097571	9097612	42	20	+	1	2180	2221	42	9097571	9097612	42	100
HSA_NumtS_544	r_324	20	+	3499	3541	43	13095959	13096001	43	20	+	1	3499	3541	43	13095959	13096001	43	95.35
HSA_NumtS_545	r_325	20	+	9654	10035	382	32740128	32740500	373	20	+	1	9654	10035	382	32740128	32740500	373	73.25
HSA_NumtS_546	r_326	20	+	12961	13030	70	55072517	55072586	70	20	+	1	12961	13030	70	55072517	55072586	70	92.86
HSA_NumtS_547	171_a	20	-	1	4281	4281	55365871	55370235	4365	20	-	1	573	4281	3709	55365871	55369521	3651	77.96
HSA_NumtS_547	171_a									20	-	2	334	364	31	55369903	55369933	31	87.1
HSA_NumtS_547	171_a									20	-	3	1	60	60	55370176	55370235	60	88.24
HSA_NumtS_547	171_b	20	-	16532	16569	38	55370236	55370273	38	20	-	1	16532	16569	38	55370236	55370273	38	84.21
HSA_NumtS_548	r_327	20	-	7709	8180	472	58422847	58423318	472	20	-	1	7709	8180	472	58422847	58423318	472	69.49
HSA_NumtS_549	r_328	21	-	7572	7638	67	14315772	14315838	67	21	-	1	7572	7638	67	14315772	14315838	67	86.57
HSA_NumtS_550	r_329	21	-	4941	5037	97	16764611	16764707	97	21	-	1	4941	5037	97	16764611	16764707	97	78.35
HSA_NumtS_551	r_330	21	+	13374	13470	97	25225566	25225662	97	21	+	1	13374	13470	97	25225566	25225662	97	78.35
HSA_NumtS_552	r_331	21	-	4535	6444	1910	36184442	36186292	1851	21	-	1	5510	6444	935	36184442	36185341	900	69.39
HSA_NumtS_552	r_331									21	-	2	4535	4890	356	36185946	36186292	347	67.23
HSA_NumtS_553	r_332	21	+	15855	16028	174	39904802	39904978	177	21	+	1	15855	16028	174	39904802	39904978	177	72.47
HSA_NumtS_554	r_333	21	+	4883	5110	228	42699889	42700111	223	21	-	1	4883	5110	228	42699889	42700111	223	74.56
HSA_NumtS_555	r_334	21	+	12257	15429	3173	44714986	44719486	4501	21	-	1	15174	15429	256	44714986	44715239	254	69.14
HSA_NumtS_555	r_334									21	-	2	14761	15170	410	44716410	44716806	397	68.93
HSA_NumtS_555	r_334									21	-	3	14425	14740	316	44717141	44717454	314	70.25
HSA_NumtS_555	r_334									21	-	4	13986	14232	247	44717966	44718202	237	69.69
HSA_NumtS_555	r_334									21	-	5	13484	13652	169	44718521	44718686	166	70.59
HSA_NumtS_555	r_334									21	-	6	12257	12955	699	44718823	44719486	664	65.59
HSA_NumtS_556	r_335	21	-	5994	6190	197	45620531	45620727	197	21	-	1	5994	6190	197	45620531	45620727	197	87.82
HSA_NumtS_557	r_336	22	+	3750	3890	141	15737114	15737254	141	22	+	1	3750	3890	141	15737114	15737254	141	79.43
HSA_NumtS_558	r_337	22	+	3511	4476	966	22677895	22679718	1824	22	+	1	3511	4015	505	22677895	22678398	504	76.44
HSA_NumtS_558	r_337									22	+	2	4059	4476	418	22679293	22679718	426	78.37
HSA_NumtS_559	r_338	22	+	14773	15114	342	31620869	31621209	341	22	+	1	14773	15114	342	31620869	31621209	341	79.01
HSA_NumtS_560	r_339	22	+	6180	6226	47	34611665	34611711	47	22	+	1	6180	6226	47	34611665	34611711	47	100
HSA_NumtS_561	r_340_a	22	+	7089	16568	9480	34898421	34903237	4817	22	+	1	7089	7639	551	34898421	34898982	562	72.16
HSA_NumtS_561	r_340_a									22	+	2	7752	9019	1268	34899432	34900668	1237	65.68
HSA_NumtS_561	r_340_a									22	+	3	9162	9884	723	34901115	34901852	738	69.39
HSA_NumtS_561	r_340_a									22	+	4	15418	15587	170	34901891	34902060	170	70.35
HSA_NumtS_561	r_340_a									22	+	5	15543	16028	486	34902188	34902675	488	69.25
HSA_NumtS_561	r_340_a									22	+	6	16293	16568	276	34902962	34903237	276	68.68
HSA_NumtS_561	r_340_b	22	+	578	4420	3843	34903826	34905543	1718	22	+	1	578	1264	687	34903826	34904520	695	70.9
HSA_NumtS_561	r_340_b									22	+	2	3718	3939	222	34904523	34904747	225	70.8
HSA_NumtS_561	r_340_b									22	+	3	3933	4420	488	34905058	34905543	486	68.51
HSA_NumtS_562	r_341	22	+	7297	7365	69	40490907	40490975	69	22	+	1	7297	7365	69	40490907	40490975	69	82.61
HSA_NumtS_563	g_11	22	-	12643	12710	68	45244827	45244894	68	22	-	1	12643	12710	68	45244827	45244894	68	85.29
HSA_NumtS_564	173	X	+	14071	16353	2283	5096878	5099485	2608	X	+	1	14071	16005	1935	5096878	5098813	1936	76.42
HSA_NumtS_564	173									X	+	2	15990	16146	157	5099110	5099272	163	68.64
HSA_NumtS_564	173									X	+	3	16295	16353	59	5099427	5099485	59	77.97
HSA_NumtS_565	174	X	-	576	6406	5831	55221393	55227185	5793	X	-	1	576	6406	5831	55221393	55227185	5793	78.23
HSA_NumtS_566	175_a	X	+	15975	16569	595	61974602	61975228	627	X	+	1	15975	16023	49	61974602	61974649	48	79.59
HSA_NumtS_566	175_a									X	+	2	16435	16569	135	61975092	61975228	137	70.99
HSA_NumtS_566	175_b	X	+	1	4906	4906	61975229	61980340	5112	X	+	1	1	60	60	61975229	61975288	60	79.59
HSA_NumtS_566	175_b									X	+	2	576	2748	2173	61975820	61978012	2193	70.61
HSA_NumtS_566	175_b									X	+	3	2801	4906	2106	61978207	61980340	2134	68.99
HSA_NumtS_567	176	X	+	2885	3300	416	101914137	101914855	719	X	+	1	2885	3027	143	101914137	101914281	145	77.93
HSA_NumtS_567	176									X	+	2	3017	3300	284	101914580	101914855	276	72.07
HSA_NumtS_568	177_a	X	+	12208	16569	4362	101944497	101950098	5602	X	+	1	12208	12337	130	101944497	101944625	129	83.08
HSA_NumtS_568	177_a									X	+	2	12610	13613	1004	101946225	101947207	983	69.7
HSA_NumtS_568	177_a									X	+	3	14435	16006	1572	101948024	101949527	1504	65.36
HSA_NumtS_568	177_a									X	+	4	16304	16569	266	101949835	101950098	264	69.14
HSA_NumtS_568	177_b	X	+	205	1795	1591	101950266	101951884	1619	X	+	1	205	244	40	101950266	101950305	40	80
HSA_NumtS_568	177_b									X	+	2	581	1795	1215	101950706	101951884	1179	70.22
HSA_NumtS_569	178	X	+	6553	7302	750	125433368	125434116	749	X	+	1	6553	7302	750	125433368	125434116	749	93.07
HSA_NumtS_570	180	X	-	687	953	267	125434131	125434396	266	X	-	1	687	953	267	125434131	125434396	266	96.63
HSA_NumtS_571	179	X	+	10606	11159	554	125434395	125434948	554	X	+	1	10606	11159	554	125434395	125434948	554	93.68
HSA_NumtS_572	181	X	+	14679	16023	1345	125690706	125692030	1325	X	+	1	14679	16023	1345	125690706	125692030	1325	75.51
HSA_NumtS_573	182_a	X	+	16537	16569	33	142344737	142344769	33	X	+	1	16537	16569	33	142344737	142344769	33	87.88
HSA_NumtS_573	182_b	X	+	1	5088	5088	142344770	142350607	5838	X	+	1	1	60	60	142344770	142344829	60	85.71
HSA_NumtS_573	182_b									X	+	2	576	2216	1641	142345386	142346996	1611	73.69
HSA_NumtS_573	182_b									X	+	3	2289	2699	411	142347154	142347561	408	76.09
HSA_NumtS_573	182_b									X	+	4	2714	4423	1710	142347900	142349578	1679	71.97
HSA_NumtS_573	182_b									X	+	5	4414	5088	675	142349935	142350607	673	66.81
HSA_NumtS_574	r_342	Y	-	1272	1342	71	4272822	4272892	71	Y	-	1	1272	1342	71	4272822	4272892	71	100
HSA_NumtS_575	183	Y	+	14274	16017	1744	8291603	8293329	1727	Y	+	1	14274	16017	1744	8291603	8293329	1727	70.2
HSA_NumtS_576	r_343	Y	+	16294	16561	268	8293617	8293886	270	Y	+	1	16294	16561	268	8293617	8293886	270	68.5
HSA_NumtS_577	184	Y	+	596	4959	4364	8294669	8300755	6087	Y	+	1	596	1175	580	8294669	8295240	572	77.62
HSA_NumtS_577	184									Y	+	2	1159	3458	2300	8297560	8299854	2295	74.5
HSA_NumtS_577	184									Y	+	3	4057	4959	903	8299879	8300755	877	71.84
HSA_NumtS_578	r_344	Y	+	6498	6563	66	9039505	9039570	66	Y	+	1	6498	6563	66	9039505	9039570	66	100
HSA_NumtS_579	185	Y	-	9386	10302	917	11747774	11748729	956	Y	-	1	9386	10302	917	11747774	11748729	956	74
HSA_NumtS_580	186	Y	+	5613	6982	1370	11748742	11750087	1346	Y	+	1	5613	6982	1370	11748742	11750087	1346	74.6
HSA_NumtS_581	186_nn1	Y	+	15038	15087	50	11750079	11750128	50	Y	+	1	15038	15087	50	11750079	11750128	50	78
HSA_NumtS_582	187	Y	+	987	1507	521	11750151	11750667	517	Y	+	1	987	1507	521	11750151	11750667	517	83.97
HSA_NumtS_583	r_345	Y	+	3750	3890	141	12061100	12061240	141	Y	+	1	3750	3890	141	12061100	12061240	141	80.14
HSA_NumtS_584	r_346	Y	+	13789	13922	134	14689430	14689562	133	Y	+	1	13789	13922	134	14689430	14689562	133	70.15
HSA_NumtS_585	r_347	Y	+	15565	15710	146	19493376	19493521	146	Y	+	1	15565	15710	146	19493376	19493521	146	71.23
												1

## Sheet: RHNumtS.1 extension
chr	chr_start	chr_end	length.2	RHNumtS.2_ID	chr	chr_start	chr_end	length.1	RHNumtS.1_ID	extension_ratio
chr1	554327	560167	5840	HSA_NumtS_001	chr1	554327	560167	5840	1	1
chr1	5537393	5537524	131	HSA_NumtS_002	.	.	.		.
chr1	5832905	5833115	210	HSA_NumtS_003	chr1	5832905	5833115	210	2	1
chr1	8892389	8892554	165	HSA_NumtS_004	.	.	.		.
chr1	9557274	9557474	200	HSA_NumtS_005	.	.	.		.
chr1	11125491	11125562	71	HSA_NumtS_006	.	.	.		.
chr1	11407906	11408416	510	HSA_NumtS_007	.	.	.		.
chr1	18794493	18794707	214	HSA_NumtS_008	.	.	.		.
chr1	37849935	37850008	73	HSA_NumtS_009	.	.	.		.
chr1	50255355	50255764	409	HSA_NumtS_010	.	.	.		.
chr1	55610811	55611912	1101	HSA_NumtS_011	.	.	.		.
chr1	77209522	77209688	166	HSA_NumtS_012	.	.	.		.
chr1	81319074	81319448	374	HSA_NumtS_013	.	.	.		.
chr1	94158319	94175887	17568	HSA_NumtS_014	.	.	.		.
chr1	103965301	103965343	42	HSA_NumtS_015	.	.	.		.
chr1	107146774	107150270	3496	HSA_NumtS_016	chr1	107146786	107150029	3243	3	1.07801
chr1	113920903	113921026	123	HSA_NumtS_017	.	.	.		.
chr1	141731754	141732700	946	HSA_NumtS_018	.	.	.		.
chr1	141732720	141734060	1340	HSA_NumtS_019	.	.	.		.
chr1	141734052	141734101	49	HSA_NumtS_020	.	.	.		.
chr1	141734124	141734640	516	HSA_NumtS_021	chr1	141734151	141734640	489	5	1.05521
chr1	142084747	142085264	517	HSA_NumtS_022	chr1	142084747	142085214	467	6	1.10707
chr1	142085287	142085336	49	HSA_NumtS_023	.	.	.		.
chr1	142085331	142086673	1342	HSA_NumtS_024	.	.	.		.
chr1	142086693	142087641	948	HSA_NumtS_025	chr1	142086713	142087313	600	7	1.58
chr1	142184340	142184772	432	HSA_NumtS_026	.	.	.		.
chr1	142184792	142186135	1343	HSA_NumtS_027	.	.	.		.
chr1	142186130	142186179	49	HSA_NumtS_028	.	.	.		.
chr1	142186202	142186716	514	HSA_NumtS_029	chr1	142186229	142186713	484	8	1.06198
chr1	145799428	145799539	111	HSA_NumtS_030	.	.	.		.
chr1	167709925	167710020	95	HSA_NumtS_031	.	.	.		.
chr1	170946294	170946365	71	HSA_NumtS_032	.	.	.		.
chr1	179658544	179658937	393	HSA_NumtS_033	.	.	.		.
chr1	189145480	189145813	333	HSA_NumtS_034	.	.	.		.
chr1	190197446	190197745	299	HSA_NumtS_035	.	.	.		.
chr1	203711087	203711255	168	HSA_NumtS_036	.	.	.		.
chr1	210744961	210745037	76	HSA_NumtS_037	.	.	.		.
chr1	213739762	213739800	38	HSA_NumtS_038	.	.	.		.
chr1	218695119	218695220	101	HSA_NumtS_039	.	.	.		.
chr1	225212482	225212582	100	HSA_NumtS_040	.	.	.		.
chr1	233749943	233750844	901	HSA_NumtS_041	.	.	.		.
chr1	233767319	233772312	4993	HSA_NumtS_042	chr1	233768514	233772288	3774	9	1.323
chr1	236170686	236181644	10958	HSA_NumtS_043	chr1	236170699	236176250	5551	10	1.10866
chr1	236170686	236181644	10958	HSA_NumtS_043	chr1	236177249	236181582	4333	11	1.10866
chr1	238779809	238779940	131	HSA_NumtS_044	.	.	.		.
chr1	247165205	247165324	119	HSA_NumtS_045	.	.	.		.
chr2	9804293	9804445	152	HSA_NumtS_046	.	.	.		.
chr2	11314493	11314562	69	HSA_NumtS_047	.	.	.		.
chr2	15578742	15578857	115	HSA_NumtS_048	.	.	.		.
chr2	22393428	22393625	197	HSA_NumtS_049	.	.	.		.
chr2	33846042	33846097	55	HSA_NumtS_050	.	.	.		.
chr2	40865601	40865761	160	HSA_NumtS_051	.	.	.		.
chr2	49310271	49310542	271	HSA_NumtS_052	chr2	49310271	49310542	271	12	1
chr2	50669334	50670032	698	HSA_NumtS_053	chr2	50669334	50670032	698	13	1
chr2	56545661	56545830	169	HSA_NumtS_054	.	.	.		.
chr2	63770048	63770259	211	HSA_NumtS_055	.	.	.		.
chr2	68341376	68341644	268	HSA_NumtS_056	.	.	.		.
chr2	75144383	75144488	105	HSA_NumtS_057	.	.	.		.
chr2	81747112	81747363	251	HSA_NumtS_058	.	.	.		.
chr2	82895614	82901640	6026	HSA_NumtS_059	chr2	82896241	82900506	4265	14	1.4129
chr2	85149439	85149668	229	HSA_NumtS_060	.	.	.		.
chr2	85805534	85805594	60	HSA_NumtS_061	.	.	.		.
chr2	87905524	87905999	475	HSA_NumtS_062	chr2	87905524	87905999	475	15	1
chr2	91558200	91558336	136	HSA_NumtS_063	.	.	.		.
chr2	94928481	94928970	489	HSA_NumtS_064	chr2	94928481	94928948	467	16	1.04711
chr2	94929019	94929061	42	HSA_NumtS_065	.	.	.		.
chr2	94929063	94930442	1379	HSA_NumtS_066	chr2	94929172	94930442	1270	17	1.08583
chr2	94930473	94931430	957	HSA_NumtS_067	chr2	94930490	94931100	610	18	1.56885
chr2	96710303	96710383	80	HSA_NumtS_068	.	.	.		.
chr2	102488665	102488720	55	HSA_NumtS_069	.	.	.		.
chr2	103581616	103581726	110	HSA_NumtS_070	.	.	.		.
chr2	108896456	108896597	141	HSA_NumtS_071	.	.	.		.
chr2	114964399	114964470	71	HSA_NumtS_072	.	.	.		.
chr2	117225231	117226411	1180	HSA_NumtS_073	.	.	.		.
chr2	117493974	117501073	7099	HSA_NumtS_074	chr2	117495259	117500547	5288	19	1.34247
chr2	120684896	120691273	6377	HSA_NumtS_075	chr2	120685762	120690928	5166	20	1.23442
chr2	125154766	125155049	283	HSA_NumtS_076	.	.	.		.
chr2	126284864	126286586	1722	HSA_NumtS_077	chr2	126286241	126286454	213	21	8.08451
chr2	129564986	129565073	87	HSA_NumtS_078	.	.	.		.
chr2	130744439	130744582	143	HSA_NumtS_079	.	.	.		.
chr2	130744604	130757374	12770	HSA_NumtS_080	chr2	130745853	130757329	11476	22	1.11276
chr2	131843104	131847799	4695	HSA_NumtS_081	chr2	131843104	131847799	4695	23	1
chr2	131853509	131853565	56	HSA_NumtS_082	.	.	.		.
chr2	131853584	131853650	66	HSA_NumtS_083	.	.	.		.
chr2	131853636	131860361	6725	HSA_NumtS_084	chr2	131853669	131860205	6536	24	1.02892
chr2	131860363	131860506	143	HSA_NumtS_085	.	.	.		.
chr2	132899143	132899218	75	HSA_NumtS_086	.	.	.		.
chr2	135000406	135000568	162	HSA_NumtS_087	.	.	.		.
chr2	140691040	140699279	8239	HSA_NumtS_088	chr2	140691291	140698242	6951	25	1.1853
chr2	143562697	143565623	2926	HSA_NumtS_089	chr2	143562864	143565599	2735	26	1.06984
chr2	143566304	143575384	9080	HSA_NumtS_090	chr2	143566386	143574013	7627	27	1.19051
chr2	147739222	147739310	88	HSA_NumtS_091	.	.	.		.
chr2	149355765	149355896	131	HSA_NumtS_092	chr2	149355765	149355896	131	28	1
chr2	155828223	155829560	1337	HSA_NumtS_093	chr2	155828223	155829560	1337	29	1
chr2	155875844	155879111	3267	HSA_NumtS_094	chr2	155875844	155879111	3267	30	1
chr2	166979251	166979469	218	HSA_NumtS_095	chr2	166979251	166979469	218	31	1
chr2	175353924	175354070	146	HSA_NumtS_096	.	.	.		.
chr2	180312319	180312712	393	HSA_NumtS_097	chr2	180312319	180312712	393	32	1
chr2	197007755	197007815	60	HSA_NumtS_098	.	.	.		.
chr2	201785264	201787949	2685	HSA_NumtS_099	chr2	201785264	201787949	2685	33	1
chr2	202122236	202131097	8861	HSA_NumtS_100	.	.	.		.
chr2	203187178	203191840	4662	HSA_NumtS_101	chr2	203187200	203191742	4542	34	1.02642
chr2	203191851	203191963	112	HSA_NumtS_102	.	.	.		.
chr2	203191962	203192154	192	HSA_NumtS_103	.	.	.		.
chr2	203192157	203193005	848	HSA_NumtS_104	chr2	203192214	203193002	788	35	1.07614
chr2	212346751	212349599	2848	HSA_NumtS_105	chr2	212346765	212349578	2813	36	1.01244
chr2	212350179	212352975	2796	HSA_NumtS_106	chr2	212350179	212352885	2706	37	1.03326
chr2	216385636	216385758	122	HSA_NumtS_107	.	.	.		.
chr2	217452685	217452806	121	HSA_NumtS_108	.	.	.		.
chr2	218147769	218147823	54	HSA_NumtS_109	.	.	.		.
chr2	220621784	220622236	452	HSA_NumtS_110	.	.	.		.
chr2	226994663	226994754	91	HSA_NumtS_111	.	.	.		.
chr2	227295229	227295386	157	HSA_NumtS_112	chr2	227295229	227295386	157	38	1
chr2	229601747	229601867	120	HSA_NumtS_113	.	.	.		.
chr2	236029373	236029630	257	HSA_NumtS_114	.	.	.		.
chr2	238093986	238095159	1173	HSA_NumtS_115	chr2	238094619	238095159	540	40	2.17222
chr2	238095165	238095220	55	HSA_NumtS_116	chr2	238095165	238095220	55	41	1
chr2	238095226	238095270	44	HSA_NumtS_117	chr2	238095226	238095270	44	42	1
chr2	238095287	238095342	55	HSA_NumtS_118	chr2	238095287	238095342	55	43	1
chr2	238095348	238095403	55	HSA_NumtS_119	chr2	238095348	238095403	55	44	1
chr2	238095409	238095464	55	HSA_NumtS_120	chr2	238095409	238095464	55	45	1
chr2	238095470	238095525	55	HSA_NumtS_121	chr2	238095470	238095525	55	46	1
chr2	238095531	238095586	55	HSA_NumtS_122	chr2	238095531	238095586	55	47	1
chr2	238095592	238095647	55	HSA_NumtS_123	chr2	238095592	238095647	55	48	1
chr2	238095653	238095708	55	HSA_NumtS_124	chr2	238095653	238095708	55	49	1
chr2	238095714	238095758	44	HSA_NumtS_125	chr2	238095714	238095758	44	50	1
chr2	238095775	238095830	55	HSA_NumtS_126	chr2	238095775	238095830	55	51	1
chr2	238095836	238095891	55	HSA_NumtS_127	chr2	238095836	238095891	55	52	1
chr2	238095897	238095941	44	HSA_NumtS_128	chr2	238095897	238095941	44	53	1
chr2	238095958	238096013	55	HSA_NumtS_129	chr2	238095958	238096013	55	54	1
chr2	238096019	238097291	1272	HSA_NumtS_130	chr2	238096019	238096954	935	55	1.36043
chr2	238097354	238097586	232	HSA_NumtS_131	.	.	.		.
chr3	12181341	12182133	792	HSA_NumtS_132	.	.	.		.
chr3	25483999	25484037	38	HSA_NumtS_133	.	.	.		.
chr3	28351381	28351435	54	HSA_NumtS_134	.	.	.		.
chr3	29814147	29814390	243	HSA_NumtS_135	.	.	.		.
chr3	40268642	40270262	1620	HSA_NumtS_136	chr3	40268642	40270262	1620	57	1
chr3	43245822	43246227	405	HSA_NumtS_137	.	.	.		.
chr3	63807742	63807816	74	HSA_NumtS_138	.	.	.		.
chr3	68790791	68790972	181	HSA_NumtS_139	.	.	.		.
chr3	68790970	68791128	158	HSA_NumtS_140	.	.	.		.
chr3	72715141	72715377	236	HSA_NumtS_141	.	.	.		.
chr3	89718693	89721936	3243	HSA_NumtS_142	chr3	89718693	89721366	2673	58	1.21324
chr3	97818722	97820044	1322	HSA_NumtS_143	chr3	97818722	97820044	1322	59	1
chr3	97966670	97966818	148	HSA_NumtS_144	.	.	.		.
chr3	100046399	100046531	132	HSA_NumtS_145	.	.	.		.
chr3	108095676	108099791	4115	HSA_NumtS_146	chr3	108095676	108098627	2951	61	1.39444
chr3	108100136	108100416	280	HSA_NumtS_147	.	.	.		.
chr3	108100424	108102353	1929	HSA_NumtS_148	chr3	108100533	108101514	981	62	1.96636
chr3	108102396	108102603	207	HSA_NumtS_149	chr3	108102431	108102512	81	63	2.55556
chr3	108102605	108104059	1454	HSA_NumtS_150	chr3	108103491	108103688	197	64	7.38071
chr3	108104060	108105092	1032	HSA_NumtS_151	chr3	108104060	108105060	1000	65	1.032
chr3	121923560	121924182	622	HSA_NumtS_152	chr3	121923570	121924164	594	66	1.04714
chr3	123890275	123890341	66	HSA_NumtS_153	.	.	.		.
chr3	128207009	128207134	125	HSA_NumtS_154	.	.	.		.
chr3	130190693	130190772	79	HSA_NumtS_155	.	.	.		.
chr3	152042548	152042704	156	HSA_NumtS_156	.	.	.		.
chr3	154120173	154120335	162	HSA_NumtS_157	.	.	.		.
chr3	154859282	154859466	184	HSA_NumtS_158	.	.	.		.
chr3	162148136	162148524	388	HSA_NumtS_159	chr3	162148136	162148429	293	67	1.32423
chr3	167360385	167362546	2161	HSA_NumtS_160	chr3	167360887	167362489	1602	68	1.34894
chr3	167427189	167428025	836	HSA_NumtS_161	.	.	.		.
chr3	167432964	167433739	775	HSA_NumtS_162	chr3	167432964	167433283	319	A	2.42947
chr3	171137279	171137350	71	HSA_NumtS_163	.	.	.		.
chr3	172734906	172735134	228	HSA_NumtS_164	.	.	.		.
chr3	177416972	177417029	57	HSA_NumtS_165	.	.	.		.
chr3	178166800	178166918	118	HSA_NumtS_166	.	.	.		.
chr3	178211202	178211510	308	HSA_NumtS_167	.	.	.		.
chr3	187259130	187259243	113	HSA_NumtS_168	.	.	.		.
chr3	188666663	188666733	70	HSA_NumtS_169	.	.	.		.
chr4	5457167	5457345	178	HSA_NumtS_170	.	.	.		.
chr4	12251016	12251357	341	HSA_NumtS_171	chr4	12251016	12251357	341	69	1
chr4	14116628	14117171	543	HSA_NumtS_172	chr4	14116628	14117171	543	70	1
chr4	16672598	16672888	290	HSA_NumtS_173	.	.	.		.
chr4	25328634	25331777	3143	HSA_NumtS_174	chr4	25328634	25331437	2803	71	1.1213
chr4	27341144	27341295	151	HSA_NumtS_175	chr4	27341144	27341295	151	72	1
chr4	30495117	30495902	785	HSA_NumtS_176	.	.	.		.
chr4	40720000	40720063	63	HSA_NumtS_177	.	.	.		.
chr4	45814923	45814989	66	HSA_NumtS_178	.	.	.		.
chr4	47469046	47469138	92	HSA_NumtS_179	.	.	.		.
chr4	48942794	48943690	896	HSA_NumtS_180	chr4	48942809	48943454	645	73	1.38915
chr4	49245337	49246210	873	HSA_NumtS_181	chr4	49245550	49246195	645	74	1.35349
chr4	55889084	55889214	130	HSA_NumtS_182	chr4	55889084	55889214	130	75	1
chr4	65154693	65154908	215	HSA_NumtS_183	.	.	.		.
chr4	65155015	65160195	5180	HSA_NumtS_184	chr4	65155336	65160181	4845	76	1.06914
chr4	66613657	66613769	112	HSA_NumtS_185	.	.	.		.
chr4	68597950	68598759	809	HSA_NumtS_186	.	.	.		.
chr4	69120804	69120932	128	HSA_NumtS_187	.	.	.		.
chr4	79148708	79148939	231	HSA_NumtS_188	chr4	79148708	79148939	231	77	1
chr4	79327710	79327774	64	HSA_NumtS_189	.	.	.		.
chr4	82873567	82874224	657	HSA_NumtS_190	.	.	.		.
chr4	88816253	88816382	129	HSA_NumtS_191	.	.	.		.
chr4	90871971	90872191	220	HSA_NumtS_192	.	.	.		.
chr4	93841999	93842827	828	HSA_NumtS_193	chr4	93842002	93842704	702	78	1.17949
chr4	94957506	94957683	177	HSA_NumtS_194	.	.	.		.
chr4	108514712	108514823	111	HSA_NumtS_195	.	.	.		.
chr4	111585198	111585263	65	HSA_NumtS_196	.	.	.		.
chr4	117437207	117440917	3710	HSA_NumtS_197	chr4	117438367	117440855	2488	79	1.49116
chr4	129222010	129222381	371	HSA_NumtS_198	chr4	129222010	129222381	371	80	1
chr4	156592237	156607072	14835	HSA_NumtS_199	chr4	156592474	156607061	14587	81	1.017
chr4	161185198	161185276	78	HSA_NumtS_200	.	.	.		.
chr4	163561976	163562143	167	HSA_NumtS_201	chr4	163561976	163562143	167	82	1
chr4	164369641	164369751	110	HSA_NumtS_202	.	.	.		.
chr4	180227585	180227739	154	HSA_NumtS_203	.	.	.		.
chr4	182395510	182395693	183	HSA_NumtS_204	.	.	.		.
chr4	186452298	186452361	63	HSA_NumtS_205	.	.	.		.
chr5	1423659	1423883	224	HSA_NumtS_206	.	.	.		.
chr5	5448493	5449050	557	HSA_NumtS_207	chr5	5448535	5448947	412	83	1.35194
chr5	5449082	5450081	999	HSA_NumtS_208	chr5	5449435	5450074	639	84	1.56338
chr5	8671689	8675685	3996	HSA_NumtS_209	chr5	8672214	8674124	1910	85	1.67688
chr5	8671689	8675685	3996	HSA_NumtS_209	chr5	8675212	8675685	473	86	1.67688
chr5	18493086	18493203	117	HSA_NumtS_210	.	.	.		.
chr5	29569469	29569541	72	HSA_NumtS_211	.	.	.		.
chr5	60093123	60093608	485	HSA_NumtS_212	chr5	60093123	60093608	485	87	1
chr5	72570951	72571035	84	HSA_NumtS_213	.	.	.		.
chr5	73107473	73107513	40	HSA_NumtS_214	.	.	.		.
chr5	79981597	79983943	2346	HSA_NumtS_215	chr5	79981597	79983943	2346	88	1
chr5	84569124	84569638	514	HSA_NumtS_216	.	.	.		.
chr5	86519305	86519360	55	HSA_NumtS_217	.	.	.		.
chr5	93544598	93544728	130	HSA_NumtS_218	.	.	.		.
chr5	93928917	93932379	3462	HSA_NumtS_219	chr5	93928917	93932379	3462	89	1
chr5	97038853	97046738	7885	HSA_NumtS_220	.	.	.		.
chr5	97773298	97775384	2086	HSA_NumtS_221	chr5	97773394	97775189	1795	90	1.16212
chr5	99409541	99418648	9107	HSA_NumtS_222	chr5	99409541	99418648	9107	91	1
chr5	105916963	105917132	169	HSA_NumtS_223	.	.	.		.
chr5	118490993	118491048	55	HSA_NumtS_224	.	.	.		.
chr5	120394581	120394911	330	HSA_NumtS_225	chr5	120394581	120394911	330	92	1
chr5	121702433	121702567	134	HSA_NumtS_226	.	.	.		.
chr5	123123796	123125359	1563	HSA_NumtS_227	chr5	123123872	123125331	1459	93	1.07128
chr5	134286898	134292116	5218	HSA_NumtS_228	chr5	134286898	134292116	5218	94	1
chr5	136668688	136668808	120	HSA_NumtS_229	.	.	.		.
chr5	162369013	162369203	190	HSA_NumtS_230	.	.	.		.
chr5	162369203	162369290	87	HSA_NumtS_231	.	.	.		.
chr5	165890002	165890044	42	HSA_NumtS_232	.	.	.		.
chr5	169995140	169995208	68	HSA_NumtS_233	.	.	.		.
chr6	1651211	1651398	187	HSA_NumtS_234	.	.	.		.
chr6	5422657	5422718	61	HSA_NumtS_235	.	.	.		.
chr6	25056042	25056600	558	HSA_NumtS_236	.	.	.		.
chr6	32781878	32782656	778	HSA_NumtS_237	chr6	32781921	32782656	735	95	1.0585
chr6	42113372	42113442	70	HSA_NumtS_238	.	.	.		.
chr6	43566883	43566994	111	HSA_NumtS_239	.	.	.		.
chr6	51959736	51959830	94	HSA_NumtS_240	.	.	.		.
chr6	62341977	62342493	516	HSA_NumtS_241	chr6	62341977	62342493	516	96	1
chr6	74991919	74991978	59	HSA_NumtS_242	.	.	.		.
chr6	75585631	75585753	122	HSA_NumtS_243	.	.	.		.
chr6	89321730	89321858	128	HSA_NumtS_244	.	.	.		.
chr6	92493159	92493750	591	HSA_NumtS_245	chr6	92493501	92493962	461	98	1
chr6	92493159	92493750	591	HSA_NumtS_245	chr6	92493159	92493750	591	97	1
chr6	92493497	92493601	104	HSA_NumtS_246	chr6	92493501	92493962	461	98	1
chr6	92493497	92493601	104	HSA_NumtS_246	chr6	92493159	92493750	591	97	1
chr6	92493749	92493981	232	HSA_NumtS_247	chr6	92493501	92493962	461	98	1.0892
chr6	92493749	92493981	232	HSA_NumtS_247	chr6	92493159	92493750	591	97	1.0892
chr6	95213212	95213544	332	HSA_NumtS_248	.	.	.		.
chr6	95213544	95213881	337	HSA_NumtS_249	chr6	95213557	95213881	324	B	1.04012
chr6	119522171	119522285	114	HSA_NumtS_250	.	.	.		.
chr6	125759417	125759601	184	HSA_NumtS_251	.	.	.		.
chr6	127674965	127675031	66	HSA_NumtS_252	.	.	.		.
chr6	133162483	133162599	116	HSA_NumtS_253	.	.	.		.
chr6	133513400	133513664	264	HSA_NumtS_254	.	.	.		.
chr6	141483726	141484061	335	HSA_NumtS_255	.	.	.		.
chr6	143440631	143440773	142	HSA_NumtS_256	.	.	.		.
chr6	145091766	145092032	266	HSA_NumtS_257	chr6	145091766	145091970	204	99	1.30392
chr6	154028400	154032608	4208	HSA_NumtS_258	chr6	154028400	154032608	4208	100	1
chr6	154879342	154879415	73	HSA_NumtS_259	.	.	.		.
chr6	156910662	156910879	217	HSA_NumtS_260	.	.	.		.
chr6	160176616	160176687	71	HSA_NumtS_261	.	.	.		.
chr6	161902316	161902366	50	HSA_NumtS_262	.	.	.		.
chr6	169328416	169329708	1292	HSA_NumtS_263	.	.	.		.
chr7	22753025	22754982	1957	HSA_NumtS_264	.	.	.		.
chr7	36234755	36235018	263	HSA_NumtS_265	.	.	.		.
chr7	37524875	37524963	88	HSA_NumtS_266	.	.	.		.
chr7	45258095	45258251	156	HSA_NumtS_267	chr7	45258095	45258251	156	101	1
chr7	46195138	46195212	74	HSA_NumtS_268	.	.	.		.
chr7	57238624	57246774	8150	HSA_NumtS_269	chr7	57238827	57245471	6644	102	1.22667
chr7	57257414	57270179	12765	HSA_NumtS_270	chr7	57257414	57269467	12053	103	1.05907
chr7	62284878	62284943	65	HSA_NumtS_271	.	.	.		.
chr7	63201907	63210504	8597	HSA_NumtS_272	chr7	63201998	63210482	8484	104	1.01332
chr7	66730254	66730775	521	HSA_NumtS_273	.	.	.		.
chr7	67200158	67200774	616	HSA_NumtS_274	.	.	.		.
chr7	67369150	67369689	539	HSA_NumtS_275	.	.	.		.
chr7	67839451	67839556	105	HSA_NumtS_276	.	.	.		.
chr7	68432903	68437517	4614	HSA_NumtS_277	chr7	68433640	68436926	3286	105	1.40414
chr7	110512693	110512778	85	HSA_NumtS_278	.	.	.		.
chr7	111799937	111802871	2934	HSA_NumtS_279	chr7	111799937	111802234	2297	106	1.27732
chr7	115733649	115733792	143	HSA_NumtS_280	.	.	.		.
chr7	116690839	116691169	330	HSA_NumtS_281	.	.	.		.
chr7	116691224	116691676	452	HSA_NumtS_282	.	.	.		.
chr7	116691685	116691820	135	HSA_NumtS_283	.	.	.		.
chr7	118324187	118324374	187	HSA_NumtS_284	.	.	.		.
chr7	132610751	132610949	198	HSA_NumtS_285	.	.	.		.
chr7	140519313	140519482	169	HSA_NumtS_286	.	.	.		.
chr7	141147606	141151799	4193	HSA_NumtS_287	chr7	141147677	141151744	4067	107	1.03098
chr7	142051836	142055088	3252	HSA_NumtS_288	chr7	142052596	142055088	2492	108	1.30498
chr7	145325359	145325454	95	HSA_NumtS_289	chr7	145325359	145325454	95	109	1
chr7	146381070	146381195	125	HSA_NumtS_290	.	.	.		.
chr7	149460023	149460182	159	HSA_NumtS_291	.	.	.		.
chr7	150753289	150753346	57	HSA_NumtS_292	.	.	.		.
chr7	153296681	153296838	157	HSA_NumtS_293	.	.	.		.
chr7	154497260	154497405	145	HSA_NumtS_294	.	.	.		.
chr8	13255277	13255401	124	HSA_NumtS_295	.	.	.		.
chr8	15958884	15958992	108	HSA_NumtS_296	.	.	.		.
chr8	18102705	18103134	429	HSA_NumtS_297	.	.	.		.
chr8	18751052	18751498	446	HSA_NumtS_298	.	.	.		.
chr8	20452987	20453197	210	HSA_NumtS_299	.	.	.		.
chr8	26864708	26864884	176	HSA_NumtS_300	.	.	.		.
chr8	27816681	27817155	474	HSA_NumtS_301	.	.	.		.
chr8	32782945	32783027	82	HSA_NumtS_302	.	.	.		.
chr8	32987669	32994315	6646	HSA_NumtS_303	chr8	32988565	32992739	4174	110	1.59224
chr8	36254670	36256756	2086	HSA_NumtS_304	chr8	36254678	36256619	1941	111	1.0747
chr8	37329999	37330084	85	HSA_NumtS_305	.	.	.		.
chr8	40047266	40047323	57	HSA_NumtS_306	chr8	40047266	40047324	58	112	1
chr8	40047324	40047363	39	HSA_NumtS_307	.	.	.		.
chr8	47858025	47869814	11789	HSA_NumtS_308	chr8	47858273	47861837	3564	113	3.3078
chr8	49475800	49475894	94	HSA_NumtS_309	.	.	.		.
chr8	49475906	49476018	112	HSA_NumtS_310	.	.	.		.
chr8	53826856	53827070	214	HSA_NumtS_311	.	.	.		.
chr8	68655317	68663231	7914	HSA_NumtS_312	chr8	68655653	68662552	6899	114	1.14712
chr8	70177762	70178020	258	HSA_NumtS_313	chr8	70177762	70178020	258	115	1
chr8	74060486	74060643	157	HSA_NumtS_314	.	.	.		.
chr8	77276553	77276929	376	HSA_NumtS_315	chr8	77276553	77276929	376	116	1
chr8	77720247	77720459	212	HSA_NumtS_316	.	.	.		.
chr8	79357004	79357258	254	HSA_NumtS_317	.	.	.		.
chr8	98989441	98989559	118	HSA_NumtS_318	.	.	.		.
chr8	100577274	100577357	83	HSA_NumtS_319	.	.	.		.
chr8	104163367	104172867	9500	HSA_NumtS_320	chr8	104164459	104171823	7364	117	1.29006
chr8	112014649	112016771	2122	HSA_NumtS_321	chr8	112014736	112016352	1616	118	1.31312
chr8	112330052	112330313	261	HSA_NumtS_322	.	.	.		.
chr8	112330516	112330792	276	HSA_NumtS_323	.	.	.		.
chr8	121305733	121305860	127	HSA_NumtS_324	.	.	.		.
chr8	134596930	134597269	339	HSA_NumtS_325	.	.	.		.
chr8	134836232	134838073	1841	HSA_NumtS_326	chr8	134836878	134838023	1145	119	1.60786
chr8	140732878	140733243	365	HSA_NumtS_327	.	.	.		.
chr9	5081067	5082005	938	HSA_NumtS_328	.	.	.		.
chr9	5082087	5100735	18648	HSA_NumtS_329	chr9	5082095	5100699	18604	120	1.00237
chr9	18326642	18326731	89	HSA_NumtS_330	.	.	.		.
chr9	18816066	18816126	60	HSA_NumtS_331	.	.	.		.
chr9	33645879	33649128	3249	HSA_NumtS_332	chr9	33646633	33649128	2495	121	1.3022
chr9	33906478	33906739	261	HSA_NumtS_333	.	.	.		.
chr9	34989141	34989507	366	HSA_NumtS_334	.	.	.		.
chr9	42769846	42769989	143	HSA_NumtS_335	.	.	.		.
chr9	66670926	66671069	143	HSA_NumtS_336	.	.	.		.
chr9	69039313	69039456	143	HSA_NumtS_337	.	.	.		.
chr9	69406006	69406149	143	HSA_NumtS_338	.	.	.		.
chr9	69606459	69606602	143	HSA_NumtS_339	.	.	.		.
chr9	79769590	79770080	490	HSA_NumtS_340	.	.	.		.
chr9	80545747	80549178	3431	HSA_NumtS_341	chr9	80545747	80547554	1807	124	1.89873
chr9	80615601	80615708	107	HSA_NumtS_342	.	.	.		.
chr9	82368289	82370665	2376	HSA_NumtS_343	chr9	82368550	82370501	1951	125	1.21784
chr9	84232082	84232850	768	HSA_NumtS_344	.	.	.		.
chr9	92237863	92237939	76	HSA_NumtS_345	.	.	.		.
chr9	93911021	93913873	2852	HSA_NumtS_346	chr9	93911111	93913772	2661	126	1.07178
chr9	94341166	94341789	623	HSA_NumtS_347	chr9	94341172	94341704	532	127	1.17105
chr9	97679212	97679261	49	HSA_NumtS_348	.	.	.		.
chr9	103595557	103595980	423	HSA_NumtS_349	.	.	.		.
chr9	104867512	104867715	203	HSA_NumtS_350	.	.	.		.
chr9	111102330	111103244	914	HSA_NumtS_351	.	.	.		.
chr9	131680957	131681031	74	HSA_NumtS_352	.	.	.		.
chr9	135272257	135272373	116	HSA_NumtS_353	.	.	.		.
chr10	2267883	2268054	171	HSA_NumtS_354	.	.	.		.
chr10	20075572	20076105	533	HSA_NumtS_355	chr10	20075681	20077114	1433	128	1.25708
chr10	20076108	20076451	343	HSA_NumtS_356	chr10	20075681	20077114	1433	128	1
chr10	20076453	20077585	1132	HSA_NumtS_357	chr10	20075681	20077114	1433	128	1.71256
chr10	21133225	21133511	286	HSA_NumtS_358	.	.	.		.
chr10	21170306	21170479	173	HSA_NumtS_359	.	.	.		.
chr10	25967452	25967526	74	HSA_NumtS_360	.	.	.		.
chr10	27202196	27202340	144	HSA_NumtS_361	.	.	.		.
chr10	28205683	28205744	61	HSA_NumtS_362	.	.	.		.
chr10	30894203	30894275	72	HSA_NumtS_363	.	.	.		.
chr10	33352033	33352160	127	HSA_NumtS_364	.	.	.		.
chr10	36543833	36543949	116	HSA_NumtS_365	.	.	.		.
chr10	36761810	36764096	2286	HSA_NumtS_366	chr10	36762181	36764084	1903	129	1.20126
chr10	37929731	37931908	2177	HSA_NumtS_367	chr10	37930127	37931761	1634	130	1.33231
chr10	39094950	39095090	140	HSA_NumtS_368	.	.	.		.
chr10	42025979	42026119	140	HSA_NumtS_369	.	.	.		.
chr10	46263078	46263516	438	HSA_NumtS_370	.	.	.		.
chr10	46743883	46744321	438	HSA_NumtS_371	.	.	.		.
chr10	48652834	48653272	438	HSA_NumtS_372	.	.	.		.
chr10	57026802	57026852	50	HSA_NumtS_373	.	.	.		.
chr10	57027582	57030499	2917	HSA_NumtS_374	chr10	57027643	57030440	2797	131	1.0429
chr10	70585077	70585188	111	HSA_NumtS_375	.	.	.		.
chr10	71019641	71026212	6571	HSA_NumtS_376	chr10	71020912	71025687	4775	132	1.37613
chr10	80840988	80841055	67	HSA_NumtS_377	.	.	.		.
chr10	91536361	91536847	486	HSA_NumtS_378	.	.	.		.
chr10	96523919	96524375	456	HSA_NumtS_379	.	.	.		.
chr10	96690006	96690868	862	HSA_NumtS_380	.	.	.		.
chr10	98400656	98400779	123	HSA_NumtS_381	.	.	.		.
chr10	101807130	101807662	532	HSA_NumtS_382	chr10	101807134	101807648	514	133	1.03502
chr10	114644327	114644439	112	HSA_NumtS_383	.	.	.		.
chr10	121587510	121587682	172	HSA_NumtS_384	.	.	.		.
chr10	127498357	127498496	139	HSA_NumtS_385	.	.	.		.
chr10	131819390	131819458	68	HSA_NumtS_386	.	.	.		.
chr11	6479709	6479836	127	HSA_NumtS_387	.	.	.		.
chr11	10486010	10488403	2393	HSA_NumtS_388	chr11	10486010	10488403	2393	134	1
chr11	11218100	11218297	197	HSA_NumtS_389	.	.	.		.
chr11	31533232	31533428	196	HSA_NumtS_390	.	.	.		.
chr11	37519652	37520186	534	HSA_NumtS_391	.	.	.		.
chr11	39744372	39745363	991	HSA_NumtS_392	chr11	39744565	39745200	635	135	1.56063
chr11	47302111	47302308	197	HSA_NumtS_393	.	.	.		.
chr11	48951081	48951591	510	HSA_NumtS_394	chr11	48951412	48951489	77	136	6.62338
chr11	49790647	49791152	505	HSA_NumtS_395	chr11	49790749	49790826	77	137	6.55844
chr11	54797538	54798036	498	HSA_NumtS_396	chr11	54797636	54797713	77	138	6.46753
chr11	63711383	63711519	136	HSA_NumtS_397	chr11	63711383	63711519	136	139	1
chr11	72899354	72899516	162	HSA_NumtS_398	chr11	72899354	72899516	162	C	1
chr11	73955691	73955829	138	HSA_NumtS_399	.	.	.		.
chr11	76984868	76984949	81	HSA_NumtS_400	.	.	.		.
chr11	80940264	80946025	5761	HSA_NumtS_401	chr11	80940264	80945683	5419	140	1.06311
chr11	87202088	87202647	559	HSA_NumtS_402	chr11	87202142	87202607	465	141	1.20215
chr11	87202660	87205014	2354	HSA_NumtS_403	.	.	.		.
chr11	89281357	89281867	510	HSA_NumtS_404	.	.	.		.
chr11	89308309	89308819	510	HSA_NumtS_405	.	.	.		.
chr11	89470948	89471089	141	HSA_NumtS_406	.	.	.		.
chr11	102777954	102787062	9108	HSA_NumtS_407	chr11	102778067	102786933	8866	142	1.0273
chr11	102785519	102785561	42	HSA_NumtS_408	chr11	102778067	102786933	8866	142	1
chr11	110252926	110253085	159	HSA_NumtS_409	.	.	.		.
chr11	122379524	122379595	71	HSA_NumtS_410	.	.	.		.
chr11	122515803	122516304	501	HSA_NumtS_411	.	.	.		.
chr11	125227036	125227146	110	HSA_NumtS_412	.	.	.		.
chr11	125290621	125290691	70	HSA_NumtS_413	.	.	.		.
chr11	127441637	127441688	51	HSA_NumtS_414	.	.	.		.
chr12	4212065	4212119	54	HSA_NumtS_415	.	.	.		.
chr12	7664178	7664460	282	HSA_NumtS_416	.	.	.		.
chr12	7681277	7681508	231	HSA_NumtS_417	.	.	.		.
chr12	7690735	7690949	214	HSA_NumtS_418	.	.	.		.
chr12	9366571	9366849	278	HSA_NumtS_419	.	.	.		.
chr12	9452660	9452935	275	HSA_NumtS_420	.	.	.		.
chr12	22050033	22050137	104	HSA_NumtS_421	.	.	.		.
chr12	26616742	26616967	225	HSA_NumtS_422	.	.	.		.
chr12	31059647	31059878	231	HSA_NumtS_423	.	.	.		.
chr12	31290909	31293439	2530	HSA_NumtS_424	chr12	31291864	31293068	1204	143	2.10133
chr12	38966358	38966730	372	HSA_NumtS_425	.	.	.		.
chr12	40043704	40043792	88	HSA_NumtS_426	.	.	.		.
chr12	40378627	40380320	1693	HSA_NumtS_427	chr12	40379271	40379477	206	144	8.21845
chr12	48497389	48497552	163	HSA_NumtS_428	.	.	.		.
chr12	61454057	61454124	67	HSA_NumtS_429	.	.	.		.
chr12	107096243	107096616	373	HSA_NumtS_430	.	.	.		.
chr12	113094607	113094668	61	HSA_NumtS_431	.	.	.		.
chr12	125633808	125633868	60	HSA_NumtS_432	chr12	125633808	125633868	60	145	1
chr12	125633869	125633915	46	HSA_NumtS_433	chr12	125633869	125633915	46	146	1
chr12	125633916	125633962	46	HSA_NumtS_434	.	.	.		.
chr12	125633961	125634009	48	HSA_NumtS_435	.	.	.		.
chr12	125634010	125634056	46	HSA_NumtS_436	chr12	125634010	125634056	46	147	1
chr12	125634057	125634103	46	HSA_NumtS_437	chr12	125634057	125634103	46	148	1
chr12	125634104	125634150	46	HSA_NumtS_438	.	.	.		.
chr12	125634151	125634197	46	HSA_NumtS_439	.	.	.		.
chr12	125634198	125634244	46	HSA_NumtS_440	.	.	.		.
chr12	125634245	125634291	46	HSA_NumtS_441	.	.	.		.
chr12	125634292	125634338	46	HSA_NumtS_442	.	.	.		.
chr12	125634339	125634385	46	HSA_NumtS_443	.	.	.		.
chr12	125634386	125634432	46	HSA_NumtS_444	.	.	.		.
chr12	125634433	125634479	46	HSA_NumtS_445	.	.	.		.
chr12	125634480	125634526	46	HSA_NumtS_446	.	.	.		.
chr12	125634527	125634573	46	HSA_NumtS_447	.	.	.		.
chr12	125634574	125634620	46	HSA_NumtS_448	.	.	.		.
chr12	125634621	125634667	46	HSA_NumtS_449	.	.	.		.
chr12	125634668	125634714	46	HSA_NumtS_450	.	.	.		.
chr12	125634715	125634761	46	HSA_NumtS_451	.	.	.		.
chr12	125634762	125634808	46	HSA_NumtS_452	.	.	.		.
chr12	125634809	125634895	86	HSA_NumtS_453	.	.	.		.
chr12	129366097	129366299	202	HSA_NumtS_454	.	.	.		.
chr13	21585328	21585454	126	HSA_NumtS_455	.	.	.		.
chr13	23237953	23238072	119	HSA_NumtS_456	.	.	.		.
chr13	23238073	23238224	151	HSA_NumtS_457	.	.	.		.
chr13	31665477	31665621	144	HSA_NumtS_458	.	.	.		.
chr13	35537628	35537833	205	HSA_NumtS_459	.	.	.		.
chr13	40240503	40240558	55	HSA_NumtS_460	.	.	.		.
chr13	47042979	47043264	285	HSA_NumtS_461	.	.	.		.
chr13	49459081	49459258	177	HSA_NumtS_462	.	.	.		.
chr13	53363723	53363887	164	HSA_NumtS_463	.	.	.		.
chr13	55443769	55443894	125	HSA_NumtS_464	.	.	.		.
chr13	56160611	56160784	173	HSA_NumtS_465	.	.	.		.
chr13	56676516	56677039	523	HSA_NumtS_466	.	.	.		.
chr13	75064376	75064544	168	HSA_NumtS_467	.	.	.		.
chr13	83992392	83996201	3809	HSA_NumtS_468	chr13	83992913	83995318	2405	149	1.58378
chr13	88021907	88022466	559	HSA_NumtS_469	.	.	.		.
chr13	95142796	95146768	3972	HSA_NumtS_470	chr13	95142796	95146598	3802	150	1.04471
chr13	96147940	96148085	145	HSA_NumtS_471	.	.	.		.
chr13	108874473	108874728	255	HSA_NumtS_472	chr13	108874473	108874728	255	151	1
chr14	22965513	22965580	67	HSA_NumtS_473	.	.	.		.
chr14	32023055	32024075	1020	HSA_NumtS_474	chr14	32023055	32024075	1020	152	1
chr14	51123836	51124236	400	HSA_NumtS_475	chr14	51123889	51124214	325	153	1.23077
chr14	78390975	78391047	72	HSA_NumtS_476	.	.	.		.
chr14	83123603	83125189	1586	HSA_NumtS_477	chr14	83123603	83125189	1586	154	1
chr14	83707449	83708937	1488	HSA_NumtS_478	chr14	83707449	83708937	1488	155	1
chr14	83708940	83713179	4239	HSA_NumtS_479	chr14	83708940	83713093	4153	156	1.02071
chr14	94735323	94735437	114	HSA_NumtS_480	.	.	.		.
chr15	32474087	32474484	397	HSA_NumtS_481	.	.	.		.
chr15	32620308	32620705	397	HSA_NumtS_482	.	.	.		.
chr15	33475735	33475905	170	HSA_NumtS_483	.	.	.		.
chr15	37280866	37281008	142	HSA_NumtS_484	.	.	.		.
chr15	38213263	38214685	1422	HSA_NumtS_485	chr15	38213263	38214685	1422	157	1
chr15	39236665	39236790	125	HSA_NumtS_486	.	.	.		.
chr15	44420881	44421088	207	HSA_NumtS_487	.	.	.		.
chr15	46553395	46553482	87	HSA_NumtS_488	.	.	.		.
chr15	55869708	55869766	58	HSA_NumtS_489	.	.	.		.
chr15	56229787	56235689	5902	HSA_NumtS_490	chr15	56229853	56235023	5170	158	1.14159
chr15	65120303	65120345	42	HSA_NumtS_491	.	.	.		.
chr15	86435592	86435643	51	HSA_NumtS_492	.	.	.		.
chr16	3357484	3362741	5257	HSA_NumtS_493	chr16	3357487	3362068	4581	159	1.14757
chr16	7019729	7019787	58	HSA_NumtS_494	.	.	.		.
chr16	10719841	10726682	6841	HSA_NumtS_495	chr16	10720543	10726494	5951	160	1.14955
chr16	13993284	13993357	73	HSA_NumtS_496	.	.	.		.
chr16	20639871	20641224	1353	HSA_NumtS_497	chr16	20639871	20641224	1353	161	1
chr16	47658012	47658155	143	HSA_NumtS_498	.	.	.		.
chr16	67950074	67950253	179	HSA_NumtS_499	.	.	.		.
chr16	69274116	69274170	54	HSA_NumtS_500	.	.	.		.
chr16	80710965	80713715	2750	HSA_NumtS_501	chr16	80712298	80713031	733	162	3.75171
chr16	82264126	82264619	493	HSA_NumtS_502	.	.	.		.
chr17	18827466	18827553	87	HSA_NumtS_503	.	.	.		.
chr17	18830226	18830390	164	HSA_NumtS_504	.	.	.		.
chr17	19441441	19449838	8397	HSA_NumtS_505	chr17	19442485	19449425	6940	164	1.20994
chr17	19590299	19590399	100	HSA_NumtS_506	.	.	.		.
chr17	21942648	21944853	2205	HSA_NumtS_507	chr17	21942648	21944853	2205	165	1
chr17	21944854	21955968	11114	HSA_NumtS_508	chr17	21944854	21955968	11114	166	1
chr17	21955968	21956219	251	HSA_NumtS_509	chr17	21955968	21956219	251	167	1
chr17	24325492	24325570	78	HSA_NumtS_510	.	.	.		.
chr17	31006003	31006326	323	HSA_NumtS_511	.	.	.		.
chr17	39430610	39430677	67	HSA_NumtS_512	.	.	.		.
chr17	48538093	48538745	652	HSA_NumtS_513	chr17	48538093	48538745	652	168	1
chr17	50335461	50335534	73	HSA_NumtS_514	.	.	.		.
chr17	56559471	56559544	73	HSA_NumtS_515	.	.	.		.
chr17	58824448	58824678	230	HSA_NumtS_516	.	.	.		.
chr17	64446450	64446859	409	HSA_NumtS_517	.	.	.		.
chr17	76205971	76206017	46	HSA_NumtS_518	.	.	.		.
chr18	2832230	2832352	122	HSA_NumtS_519	chr18	2832230	2832352	122	169	1
chr18	14126790	14126856	66	HSA_NumtS_520	.	.	.		.
chr18	30462887	30462957	70	HSA_NumtS_521	.	.	.		.
chr18	43633615	43633806	191	HSA_NumtS_522	chr18	43633615	43633806	191	170	1
chr18	46449896	46450246	350	HSA_NumtS_523	.	.	.		.
chr18	57692766	57693123	357	HSA_NumtS_524	.	.	.		.
chr18	59973101	59973281	180	HSA_NumtS_525	.	.	.		.
chr19	12067468	12068149	681	HSA_NumtS_526	.	.	.		.
chr19	12076699	12077004	305	HSA_NumtS_527	.	.	.		.
chr19	12174746	12176359	1613	HSA_NumtS_528	.	.	.		.
chr19	12474489	12479917	5428	HSA_NumtS_529	.	.	.		.
chr19	17431002	17431054	52	HSA_NumtS_530	.	.	.		.
chr19	32924557	32924626	69	HSA_NumtS_531	.	.	.		.
chr19	35205081	35205152	71	HSA_NumtS_532	.	.	.		.
chr19	42753221	42763241	10020	HSA_NumtS_533	.	.	.		.
chr19	42754556	42754654	98	HSA_NumtS_534	.	.	.		.
chr19	47386694	47386928	234	HSA_NumtS_535	.	.	.		.
chr19	49342421	49342502	81	HSA_NumtS_536	.	.	.		.
chr19	49342500	49342560	60	HSA_NumtS_537	.	.	.		.
chr19	61894181	61894992	811	HSA_NumtS_538	.	.	.		.
chr19	62125181	62125604	423	HSA_NumtS_539	.	.	.		.
chr20	2117055	2117129	74	HSA_NumtS_540	.	.	.		.
chr20	4657562	4657664	102	HSA_NumtS_541	.	.	.		.
chr20	5893826	5894149	323	HSA_NumtS_542	.	.	.		.
chr20	9097571	9097612	41	HSA_NumtS_543	.	.	.		.
chr20	13095959	13096001	42	HSA_NumtS_544	.	.	.		.
chr20	32740128	32740500	372	HSA_NumtS_545	.	.	.		.
chr20	55072517	55072586	69	HSA_NumtS_546	.	.	.		.
chr20	55365871	55370273	4402	HSA_NumtS_547	chr20	55366111	55369449	3338	171	1.31875
chr20	58422847	58423318	471	HSA_NumtS_548	.	.	.		.
chr21	14315772	14315838	66	HSA_NumtS_549	.	.	.		.
chr21	16764611	16764707	96	HSA_NumtS_550	.	.	.		.
chr21	25225566	25225662	96	HSA_NumtS_551	.	.	.		.
chr21	36184442	36186292	1850	HSA_NumtS_552	.	.	.		.
chr21	39904802	39904978	176	HSA_NumtS_553	.	.	.		.
chr21	42699889	42700111	222	HSA_NumtS_554	.	.	.		.
chr21	44714986	44719486	4500	HSA_NumtS_555	.	.	.		.
chr21	45620531	45620727	196	HSA_NumtS_556	.	.	.		.
chr22	15737114	15737254	140	HSA_NumtS_557	.	.	.		.
chr22	22677895	22679718	1823	HSA_NumtS_558	.	.	.		.
chr22	31620869	31621209	340	HSA_NumtS_559	.	.	.		.
chr22	34611665	34611711	46	HSA_NumtS_560	.	.	.		.
chr22	34898421	34905543	7122	HSA_NumtS_561	.	.	.		.
chr22	40490907	40490975	68	HSA_NumtS_562	.	.	.		.
chr22	45244827	45244894	67	HSA_NumtS_563	.	.	.		.
chrX	5096878	5099485	2607	HSA_NumtS_564	chrX	5096881	5098240	1359	173	1.91832
chrX	55221393	55227185	5792	HSA_NumtS_565	chrX	55221910	55227180	5270	174	1.09905
chrX	61974602	61980340	5738	HSA_NumtS_566	chrX	61976282	61978565	2283	175	2.51336
chrX	101914137	101914855	718	HSA_NumtS_567	chrX	101914170	101914855	685	176	1.04818
chrX	101944497	101951884	7387	HSA_NumtS_568	chrX	101950991	101951469	478	177	15.454
chrX	125433368	125434116	748	HSA_NumtS_569	chrX	125433368	125434116	748	178	1
chrX	125434131	125434396	265	HSA_NumtS_570	chrX	125434131	125434396	265	180	1
chrX	125434395	125434948	553	HSA_NumtS_571	chrX	125434395	125434948	553	179	1
chrX	125690706	125692030	1324	HSA_NumtS_572	chrX	125690712	125691390	678	181	1.9528
chrX	142344737	142350607	5870	HSA_NumtS_573	chrX	142345841	142349570	3729	182	1.57415
chrY	4272822	4272892	70	HSA_NumtS_574	.	.	.		.
chrY	8291603	8293329	1726	HSA_NumtS_575	chrY	8291998	8292566	568	183	3.03873
chrY	8293617	8293886	269	HSA_NumtS_576	.	.	.		.
chrY	8294669	8300755	6086	HSA_NumtS_577	chrY	8294669	8300289	5620	184	1.08292
chrY	9039505	9039570	65	HSA_NumtS_578	.	.	.		.
chrY	11747774	11748729	955	HSA_NumtS_579	chrY	11747987	11748722	735	185	1.29932
chrY	11748742	11750087	1345	HSA_NumtS_580	chrY	11748762	11749975	1213	186	1.10882
chrY	11750079	11750128	49	HSA_NumtS_581	.	.	.		.
chrY	11750151	11750667	516	HSA_NumtS_582	chrY	11750178	11750667	489	187	1.05521
chrY	12061100	12061240	140	HSA_NumtS_583	.	.	.		.
chrY	14689430	14689562	132	HSA_NumtS_584	.	.	.		.
chrY	19493376	19493521	145	HSA_NumtS_585	.	.	.		.

## Sheet: chr_stats
chr	min	1st_quartile	median	3rd_quartile	max
chr1	39	102	215	902	17569
chr2	43	67	155.5	958	12771
chr3	39	119	218.5	793	4116
chr4	64	112.5	181.5	722	14836
chr5	41	86.5	208	1825.5	9108
chr6	51	95	164	336	4209
chr7	58	131	188	1287.5	12766
chr8	40	119	255	447	11790
chr9	50	117	233	915	18649
chr10	51	117	173	487	6572
chr11	43	132.5	198	523	9109
chr12	47	47	52	220.5	2531
chr13	56	145	171.5	286	3973
chr14	68	94	711	1538	4240
chr15	43	73.5	157	398	5903
chr16	55	74	337	2751	6842
chr17	47	76.5	198	531.5	11115
chr18	67	97	181	271.5	358
chr19	53	72	270.5	812	10021
chr20	42	70	103	373	4403
chr21	67	97	187	1037	4501
chr22	47	68.5	141	1082.5	7123
chrX	266	719	1966.5	5793	7388
chrY	50	102	208	1151	6087

## Sheet: Article_reference
Article Title	Journal Name	Author names	Corresponding author affiliation	Corresponding author e-mail
The Reference Human Nuclear Mitochondrial Sequences Compilation Validated and Implemented on the UCSC Genome Browser	BMC Genomics	Domenico Simone, Francesco Maria Calabrese, Martin Lang, Giuseppe Gasparre, Marcella Attimonelli	Dipartimento di Biochimica e Biologia Molecolare ‘E. Quagliariello’, Università di Bari, Bari 70126, Italy	m.attimonelli@biologia.uniba.it
