# Supplementary material for: The reference human nuclear mitochondrial sequences compilation validated and implemented on the UCSC genome browser
Source: BMC Genomics. 2011 Oct 20;12:517. doi: 10.1186/1471-2164-12-517 (PMC3228558; doi:10.1186/1471-2164-12-517)
Supplement: Additional file 3 — The RHNumtS.2 Human NumtS validated by bench and/or in silico approaches. The table reports two sheets, one for the validated NumtS and the other one for non-validated NumtS. In the sheet "Validated NumtS", for each validated NumtS the following data are reported: the NumtS ID code, the HSP_NumtS_ID, the accession number hold until published code referred to he INSDC submission, in the case when the NumtS has been sequenced, otherwise the flag 'not sequenced' is annotated, the flags (Y or N) indicating successful response to PCR, sequencing and in silico Hapmap sample validation; and finally the primer code and the forward and reverse primer sequences. In the sheet "Non-validated NumtS", the list of non-validated NumtS (neither by PCR/sequencing, nor by in silico approach) is provided, along with a possible explanation for validation failure. [file 1471-2164-12-517-S3.XLS]

## Sheet: Validated_NumtS
Validated NumtS ID	HSP_NumtS ID	INSDC Accession number	PCR	SEQ	HAPMAP	Primers code	Forward primer	Reverse primer
HSA_NumtS_001	1		N	N	Y		---	---
HSA_NumtS_002	r_1		N	N	Y		---	---
HSA_NumtS_003	2	HE591373.1	Y	Y	N	2	AAGAGGGAGGCCCAGAAGTA	CTGCTTGGCGTGTCTGAATA
HSA_NumtS_004	g_1		N	N	Y		---	---
HSA_NumtS_005	r_2		N	N	Y		---	---
HSA_NumtS_006	r_3	FN673912.1	Y	Y	Y	r3	AGCGACAATGATCTCAGGCT	CTTCCAGGCGTCTCAGTAG
HSA_NumtS_007	r_4		N	N	Y		---	---
HSA_NumtS_008	r_5		N	N	Y		---	---
HSA_NumtS_009	r_6	FN673938.1	Y	Y	Y	r6	CATGCCTATTTTCTTCCCCA	CCTTCTTCCCATCCTGTTCA
HSA_NumtS_010	r_7		N	N	Y		---	---
HSA_NumtS_011	r_8		N	N	Y		---	---
HSA_NumtS_012	r_9		N	N	Y		---	---
HSA_NumtS_013	r_10	FN673844.1	Y	Y	Y	r10	AGCCTGAGCTACAACTGCAC	TCAAAATCTCTGTGGCAAAATG
HSA_NumtS_014	r_11		N	N	Y		---	---
HSA_NumtS_016	3		N	N	Y		---	---
HSA_NumtS_017	r_13		N	N	Y		---	---
HSA_NumtS_018	5_nn1		N	N	Y		---	---
HSA_NumtS_019	5_nn2		N	N	Y		---	---
HSA_NumtS_020	5_nn3		N	N	Y		---	---
HSA_NumtS_021	5		N	N	Y		---	---
HSA_NumtS_022	6		N	N	Y		---	---
HSA_NumtS_023	6_nn3		N	N	Y		---	---
HSA_NumtS_024	6_nn2		N	N	Y		---	---
HSA_NumtS_025	7-6_nn1-		N	N	Y		---	---
HSA_NumtS_026	8_nn1		N	N	Y		---	---
HSA_NumtS_027	8_nn2		N	N	Y		---	---
HSA_NumtS_028	8_nn3		N	N	Y		---	---
HSA_NumtS_029	8		N	N	Y		---	---
HSA_NumtS_030	r_14		N	N	Y		---	---
HSA_NumtS_031	r_15	FN673858.1	Y	Y	Y	r15	CCCAGGTCAAAATAAACAGGA	TGGCTGATTGGTGAAACTGA
HSA_NumtS_032	r_16		N	N	Y		---	---
HSA_NumtS_033	r_17	FN673868.1	Y	Y	Y	r17	GCCTCATTTTGCTCTTTTGC	ACAGAAGTGGGTGGGACTTG
HSA_NumtS_034	r_18		N	N	Y		---	---
HSA_NumtS_035	r_19		N	N	Y		---	---
HSA_NumtS_036	r_20		N	N	Y		---	---
HSA_NumtS_037	r_21	FN673880.1	Y	Y	Y	r21	AACTGGGAATGTTGAGGTGG	ACCGTGAATAGCAATGGAGC
HSA_NumtS_038	r_22	FN673882.1	Y	Y	Y	r22	GCATACTGGAGGGAGTGGAA	CAAGTTCTGGCTTGGAATGC
HSA_NumtS_039	r_23	FN673887.1	Y	Y	Y	r23	TGTGCTCTTGTTTCCTAAGCC	CCACCATTGCACCACATTTA
HSA_NumtS_040	r_24	FN673891.1	Y	Y	Y	r24	GGTGTCCCTGAAAGGTCAGA	CTCCTTGGTACAGCAGCCTC
HSA_NumtS_041	r_25		N	N	Y		---	---
HSA_NumtS_042	9		N	N	Y		---	---
HSA_NumtS_043	10-10_a-		N	N	Y		---	---
HSA_NumtS_044	r_26	FN673895.1	Y	Y	Y	r26	GGGGTTCCACAGAACTGAGA	CTATCCTCCATCCTGGGTCA
HSA_NumtS_045	r_27		N	N	Y		---	---
HSA_NumtS_046	r_28	FN673903.1	Y	Y	N	r28	CCCTGGAGCATAGAATCCAA	ATGACAGGAGGTTTGCCTTG
HSA_NumtS_047	r_29		N	N	Y		---	---
HSA_NumtS_048	r_30	FN673913.1	Y	Y	N	r30	GGCATGGGAATCAAAGACAT	CATTAGTCTCAGCAGCACGG
HSA_NumtS_049	r_31		N	N	Y		---	---
HSA_NumtS_050	r_32	not sequenced	Y	N	Y	r32	ATGGGCATGACTGAGGAAAG	GCAACCCTTCTGTTCTGAGC
HSA_NumtS_051	r_33		N	N	Y		---	---
HSA_NumtS_052	12	HE591374.1	Y	Y	Y	12	CAAAAGGCTTATCCACCACA	CGAAATCGATTCTTCCTCTCC
HSA_NumtS_053	13	HE591375.1	Y	Y	Y	13	GTTGCAGTGAGCCATGTCC	TTGGCTTTTTGGAGTTTACCT
HSA_NumtS_054	r_34		N	N	Y		---	---
HSA_NumtS_055	r_35	FN673929.1	Y	Y	Y	r35	TAGGGTCTGTTTTGGGATGG	TTTGTGCATGGGTCCACTTA
HSA_NumtS_056	r_36		N	N	Y		---	---
HSA_NumtS_057	r_37		N	N	Y		---	---
HSA_NumtS_058	r_38	FN673930.1	Y	Y	Y	r38	GCTACAGGGGGACAGGTACA	GGAACCAGCAACTCTCAAGG
HSA_NumtS_059	14_a		N	N	Y		---	---
HSA_NumtS_060	r_39		N	N	Y		---	---
HSA_NumtS_061	r_40		N	N	Y		---	---
HSA_NumtS_063	r_41		N	N	Y		---	---
HSA_NumtS_064	16		N	N	Y		---	---
HSA_NumtS_065	16_nn1		N	N	Y		---	---
HSA_NumtS_066	17-16_nn2-		N	N	Y		---	---
HSA_NumtS_067	18-16_nn3-		N	N	Y		---	---
HSA_NumtS_068	r_42		N	N	Y		---	---
HSA_NumtS_069	r_43		N	N	Y		---	---
HSA_NumtS_070	r_44		N	N	Y		---	---
HSA_NumtS_071	r_45		N	N	Y		---	---
HSA_NumtS_072	r_46		N	N	Y		---	---
HSA_NumtS_073	r_47_a		N	N	Y		---	---
HSA_NumtS_074	19_a	FN673952.1	Y	Y	Y	19a19b	AGGATGCCAGGATAATGGGT	AGATAGGAGGAGAGGGGTCG
HSA_NumtS_075	20		N	N	Y		---	---
HSA_NumtS_076	r_48	FN673931.1	Y	Y	Y	r48	TTTGGTTTCTCTAGGCCAGC	CAGCAACAGCCATGAACACT
HSA_NumtS_077	21_a		N	N	Y		---	---
HSA_NumtS_078	r_49	FN673932.1	Y	Y	N	r49	GGCACACAAGAAGCTGTCAA	TTTAAGTGGGCAGGTTGGAC
HSA_NumtS_079	22_nn1		N	N	Y		---	---
HSA_NumtS_080	22		N	N	Y		---	---
HSA_NumtS_081	23		N	N	Y		---	---
HSA_NumtS_082	24		N	N	Y		---	---
HSA_NumtS_083	24_nn1		N	N	Y		---	---
HSA_NumtS_084	24_nn2		N	N	Y		---	---
HSA_NumtS_085	24_nn3		N	N	Y		---	---
HSA_NumtS_086	r_50	FN673933.1	Y	Y	Y	r50	GAAGCCATTGCAGGGTTTTA	GGTGCTTTTCCTCCATTTCA
HSA_NumtS_087	r_51	FN673934.1	Y	Y	Y	r51	AAGGGATTTCAGCAGAGGGT	CCAGTTAGGGCAAAAGCAGA
HSA_NumtS_088	25_a	FN673953.1	Y	Y	Y	25b25a	TCAAGGGGTAGTTGTTGGGA	ACAGCACCAGGCTTCTCAGT
HSA_NumtS_089	26		N	N	Y		---	---
HSA_NumtS_090	27_a		N	N	Y		---	---
HSA_NumtS_091	r_52		N	N	Y		---	---
HSA_NumtS_092	28	FR850265.1	Y	Y	Y	28	GGATCTGTCAAGGGGCTTTA	CACTGGAGACTTCCCTCTGC
HSA_NumtS_093	29	FN673958.1	Y	Y	Y	29	CTGACGGCACAAAGTAGCAG	GGGGAGATTGGTAGGAGGAA
HSA_NumtS_094	30		N	N	Y		---	---
HSA_NumtS_095	31		N	N	Y		---	---
HSA_NumtS_096	r_53	FN673935.1	Y	Y	Y	r53	CTCCTCAACCTACTCGCCTG	CCGCTGGTGATAAAGAGAGC
HSA_NumtS_097	32	FN673842.1	Y	Y	Y	32	CCATTTATTGCATCCACTCCA	AACTCTCCCTTCCTTCCAGC
HSA_NumtS_098	r_54	FN673936.1	Y	Y	Y	r54	TCTACCAGCGCCTTACCTGT	TCTTGCTGAAGCTGATGTGC
HSA_NumtS_099	33		N	N	Y		---	---
HSA_NumtS_100	r_55		N	N	Y		---	---
HSA_NumtS_101	34	FN673959.1	Y	Y	Y	34AB	GAACTACTCACTTTCCATGACCA	CTGCAAATAGGTGCAGATCC
HSA_NumtS_101	34	FN673960.1	Y	Y	Y	34BC	CCTGATCCACGTCTGCACTA	GAGCTCCTGTTAGTGGTCAGG
HSA_NumtS_101	34	FN673961.1	Y	Y	Y	34C1	CCCCTGACCACTAACAGGAG	GGGTCAAATCCGCATTCATA
HSA_NumtS_101	34	FN673962.1	Y	Y	Y	34C2	CATTTTGGCTTCCACAGCTT	TAGTAAGGCAAGGCCCACTG
HSA_NumtS_101	34	FN673963.1	Y	Y	Y	34C3	CAGTGGGCCTTGCCTTACTA	CATGGCAGGTGCCTGTAGTC
HSA_NumtS_102	35		N	N	Y
HSA_NumtS_103	35_nn1	FN673964.1	Y	Y	Y	34D	TAATGTGTGGTGGGGTGTTG	AGACCAACCAGAAACTCTACTAGG
HSA_NumtS_104	35_nn2	FN673965.1	Y	Y	Y	35A	CAACCCAGGGTCTTCCTTTT	AAAATATCTTTGGTTATACGGTAGGG
HSA_NumtS_105	36		N	N	Y		---	---
HSA_NumtS_106	37		N	N	Y		---	---
HSA_NumtS_107	r_56		N	N	Y		---	---
HSA_NumtS_108	r_57	FN673937.1	Y	Y	Y	r57	GGAACTTGGCTTTGCTTCTG	ATTTTTCCAATCAGTCCCCC
HSA_NumtS_109	r_58		N	N	Y		---	---
HSA_NumtS_110	r_59		N	N	Y		---	---
HSA_NumtS_111	r_60		N	N	Y		---	---
HSA_NumtS_112	38	FR850266.1	Y	Y	Y	38	GCTCCAGGCTCCTTTCTCAC	TGGCCAGGTTTGAGTTCAGT
HSA_NumtS_113	r_61		N	N	Y		---	---
HSA_NumtS_114	r_62	FN673939.1	Y	Y	Y	r62	GTAAGACCTGGGAATGGGGT	TGAAAAGGATGGGAACAACAG
HSA_NumtS_115	40		N	N	Y		---	---
HSA_NumtS_116	41		Y	N	Y	41-54	CTCCCATCCACCATACAAGG	GCAGGAAAACTCCAGCTACAA
HSA_NumtS_117	42		Y	N	Y	41-54	''	''
HSA_NumtS_118	43		Y	N	Y	41-54	''	''
HSA_NumtS_119	44	FR850267.1	Y	Y	Y	41-54	''	''
HSA_NumtS_120	45	FR850268.1	Y	Y	Y	41-54	''	''
HSA_NumtS_121	46	FR850269.1	Y	Y	Y	41-54	''	''
HSA_NumtS_122	47	FR850270.1	Y	Y	Y	41-54	''	''
HSA_NumtS_123	48	FR850271.1	Y	Y	Y	41-54	''	''
HSA_NumtS_124	49		Y	N	Y	41-54	''	''
HSA_NumtS_125	50		Y	N	Y	41-54	''	''
HSA_NumtS_126	51		Y	N	Y	41-54	''	''
HSA_NumtS_127	52		Y	N	Y	41-54	''	''
HSA_NumtS_128	53		Y	N	Y	41-54	''	''
HSA_NumtS_129	54		Y	N	Y	41-54	''	''
HSA_NumtS_130	55		N	N	Y		---	---
HSA_NumtS_131	55_nn1		N	N	Y		---	---
HSA_NumtS_132	r_63		N	N	Y		---	---
HSA_NumtS_133	r_64	not sequenced	Y	N	Y	r64	CCTGACGTCACACCTTGGAGAG	AGGTTGTCAGAAGAGACTTGCC
HSA_NumtS_134	r_65		N	N	Y		---	---
HSA_NumtS_136	57	FN673966.1	Y	Y	Y	57-1	TAAGGAAAGGAAAGGCACCA	GGGAGATTAAGTAATTCTGTGGGTAA
HSA_NumtS_136	57	FN673967.1	Y	Y	Y	57-2	AAGCCTACCAAGCCTGTTGA	CTCCAAGTTCACCCCTACCA
HSA_NumtS_136	57	FN673968.1	Y	Y	Y	57-3	GCCTACAGGCCCTAGCCTAC	TTGTTACACCTCAACCAGACCTT
HSA_NumtS_137	r_67		N	N	Y		---	---
HSA_NumtS_138	r_68	FN673940.1	Y	Y	Y	r68	AACAAGTCCCGTCCGATCTA	ATCACAGGGTGGGTGGG
HSA_NumtS_139	r_69_a		N	N	Y		GCATCCCATCTGAAACGGTA	TGAGTGAACATCTACGGAGCA
HSA_NumtS_140	r_70	FN673941.1	Y	Y	Y	r69-r70	GCATCCCATCTGAAACGGTA	TGAGTGAACATCTACGGAGCA
HSA_NumtS_141	r_71	FN673942.1	Y	Y	Y	r71	CGTTTCCATCTTTTAGGCGA	TTTCTTCTTTTCAACACCTCCC
HSA_NumtS_142	58		N	N	Y		---	---
HSA_NumtS_143	59	FN673969.1	Y	Y	Y	59-1	AAGCTCAACACCCATCGTCT	TGCAAATCGAAAAACTATTTGGT
HSA_NumtS_143	59	FN673970.1	Y	Y	Y	59-3	TGAAAACCAAATGACTACTGCATAA	GGGGCCTTAGCTTTGGTTC
HSA_NumtS_143	59	FN674058.1	Y	Y	Y	59-2	TTTGCAAAGAGAACCAAAGC	TTGGTCCAATTGAGTGTAAGGA
HSA_NumtS_144	r_72		N	N	Y		---	---
HSA_NumtS_145	r_73	FN673943.1	Y	Y	Y	r73	TGGTAGGTTCTGCCTCACTCA	AGGAAGCCCTCTTGGGTAAA
HSA_NumtS_146	61		N	N	Y		---	---
HSA_NumtS_148	62	FN673971.1	Y	Y	Y	62B	CCAACACATGAGAATTTCAACAA	CAGCTATTAGGGAGGTGTCAATG
HSA_NumtS_148	62	not sequenced	Y	N	Y	62A+B	AGCTTCAACTACAAATGGCTTT	TGGAAAGATACTGGGGTTGG
HSA_NumtS_149	63	FR850273.1	Y	Y	Y	63	CATCTGCAAAGGGCTGAAGT	CCCTACTTCCTCACCCTCAA
HSA_NumtS_150	64	not sequenced	Y	N	Y	65-1	TCCCGAAAATTTTACAATAACCA	CTCACACAAGCAACTGCATC
HSA_NumtS_151	65	not sequenced	Y	N	Y	65-1	TCCCGAAAATTTTACAATAACCA	CTCACACAAGCAACTGCATC
HSA_NumtS_151	65	FN674059.1	Y	Y	Y	65-2	CATTTTAAACTGGCAGCAACA	AGTATTTGAGAGGGCGATGG
HSA_NumtS_152	66	not sequenced	Y	N	Y	66-1	CAAGACCCATCAGTGTGCTG	AACCAGTTTTAGGGGGTTGG
HSA_NumtS_152	66	FN674056.1	Y	Y	Y	66-2	CCTACCATACGTTTGAAGAACCA	CGGTGGTGATATCCCCTTTA
HSA_NumtS_153	r_74	FR846972.1	Y	Y	Y	r_74	CTGTTTTTACCCGACCTGGA	TTCTCTGCTCTTGCCCTTGT
HSA_NumtS_154	r_75	FN673944.1	Y	Y	N	r75	CCTCCCTTGTTCAGTTCCAA	CACCATCAGTCGCATCAAAC
HSA_NumtS_155	r_76	FR846973.1	Y	Y	N	r_76	TCCGGCAGAAGGAAATACTC	ATGATGTGAAAAGCCCCAAC
HSA_NumtS_156	r_77		N	N	Y		---	---
HSA_NumtS_157	r_78		N	N	Y		---	---
HSA_NumtS_158	r_79	FR846974.1	Y	Y	Y	r_79	CCCAGCGGAGGCTATACTTT	CTTCCCCTTGCACAAATGAG
HSA_NumtS_159	67	FN673843.1	Y	Y	Y	67	CTTCTCCCCATTCCTCCTTC	GTGACTGCACCTGCTTGTGT
HSA_NumtS_160	68	FN673973.1	Y	Y	Y	68A2	CTCCGCCAACTAAAATTCCA	TAGTAAGGCAAGGCCCACTG
HSA_NumtS_160	68	FN674062.1	Y	Y	Y	68ABC	CAGTGGGCCTTGCCTTACTA	CATATGGCTAGTATGAGTAACATTGC
HSA_NumtS_161	r_80		N	N	Y		---	---
HSA_NumtS_162	A		N	N	Y		---	---
HSA_NumtS_163	r_81	FR846975.1	Y	Y	Y	r_81	GAAAACATTGGATGGGATGG	TGCTCTTGACGTTATTCACACC
HSA_NumtS_164	r_82		N	N	Y		---	---
HSA_NumtS_165	r_83		N	N	Y		---	---
HSA_NumtS_166	r_84	FN673945.1	Y	Y	Y	r84	ACCCAGGTGTGTCTGTGTGA	CCAGGTGGAACTTTCTGCTC
HSA_NumtS_167	r_85		N	N	Y		---	---
HSA_NumtS_168	r_86	FR846976.1	Y	Y	Y	r_86	CTGTGCTCCGTTTTCCTGTT	TCCTTTATTGTCTGTCGCCC
HSA_NumtS_169	r_87		N	N	Y		---	---
HSA_NumtS_170	r_88	FN673946.1	Y	Y	Y	r88	GACACTGAGGACACCAGCAA	CGCATACAGAGAACACAGGG
HSA_NumtS_171	69	FN673974.1	Y	Y	Y	69	CCATCTTGGCAAAGCAGACT	CAGCGCTCATGTTTACCTCA
HSA_NumtS_172	70		N	N	Y		---	---
HSA_NumtS_173	r_89	FN673947.1	Y	Y	Y	r89	TTCTCCCCCTATCCCAAATC	CAACTGCTGGCAAGATGAAA
HSA_NumtS_174	71		N	N	Y		---	---
HSA_NumtS_175	72	FR850274.1	Y	Y	Y	72	AATAGCTGGGCAAAGCTGAG	GGAGTACAGTGTGGGGAAAA
HSA_NumtS_176	r_90		N	N	Y		---	---
HSA_NumtS_177	r_91		N	N	Y		---	---
HSA_NumtS_178	r_92	FR846977.1	Y	Y	Y	r_92	TGCCACATCTTACACAACCAG	AGGAGGTACAGTGGGAGCAA
HSA_NumtS_179	r_93	FN673948.1	Y	Y	Y	r93	CCCGATTCTCTTGGTGATGT	ATGGATGATTTTATGGGGCA
HSA_NumtS_180	73	FR850275.1	Y	Y	Y	73	TTTGAGATCAGCCAGAGCAA	TGCATTCATAAGGGCTAGATTT
HSA_NumtS_181	74		N	N	Y		---	---
HSA_NumtS_182	75	FR850276.1	Y	Y	Y	75	GCTATTCAATCACCACTCATGTTT	GCAAGATGGCGAGACCTTAT
HSA_NumtS_183	76_nn1		N	N	Y		---	---
HSA_NumtS_184	76_a		N	N	Y		---	---
HSA_NumtS_185	r_94	FR846978.1	Y	Y	Y	r_94	CCTAATGCCTGGTAGTGCGT	AGGTGGCTTCCCTTTCTTTC
HSA_NumtS_186	r_95		N	N	Y		---	---
HSA_NumtS_188	77	FR850277.1	Y	Y	Y	77	AAGTTAGGAAGAAGAAGGAGTGGA	TGCTTCTTCTATCATTGGTTGATT
HSA_NumtS_189	r_97	FN673949.1	Y	Y	Y	r97	TTTACAAAGGTGTGGAGGGG	AAGAAAGGGGAAAAGGCAAA
HSA_NumtS_190	r_98		N	N	Y		---	---
HSA_NumtS_191	r_99		N	N	Y		---	---
HSA_NumtS_192	r_100		N	N	Y		---	---
HSA_NumtS_193	78	FN673975.1	Y	Y	Y	78-1	TCCACCGACAAATGAAACAA	TTATGCAATTACCGGGCTTC
HSA_NumtS_194	r_101	FN673845.1	Y	Y	Y	r101	GACTCCTCCAATCCTTTTGC	TGCTGTTGCTCATTCCAAGT
HSA_NumtS_195	r_102		N	N	Y		---	---
HSA_NumtS_196	r_103		N	N	Y		---	---
HSA_NumtS_197	79_a		N	N	Y		---	---
HSA_NumtS_198	80	not sequenced	Y	N	Y	80	CTTGAGGCCAGGAGTTCA	TTTGCCAGGCTGGTTTTG
HSA_NumtS_199	81		N	N	Y		---	---
HSA_NumtS_200	r_104		N	N	Y		---	---
HSA_NumtS_201	82	FR850278.1	Y	Y	Y	82	GGTGCTTAGGAGAAGGACAAA	TTGTCACCACCATCTGTTCA
HSA_NumtS_202	r_105	not sequenced	Y	N	Y	r_105	TCAAAGGGACCTGACTGATTC	GGTTTTAGCCCCATTTTTCC
HSA_NumtS_203	r_106	FN673846.1	Y	Y	Y	r106	GTTGGGGATGACTATGGGTG	TTGGTCTTGAACATTTGCGA
HSA_NumtS_204	r_107	FN673847.1	Y	Y	Y	r107	CCGAAGAAAGACACAATCCA	ACCGTGCAAGCTAGAAATGG
HSA_NumtS_205	r_108	FR846928.1	Y	Y	Y	r_108	CCGATGCACCAAGTAGGAAT	CCCAGCTTAGAAATGCCAAA
HSA_NumtS_206	r_109		N	N	Y		---	---
HSA_NumtS_207	83		N	N	Y		---	---
HSA_NumtS_208	84	FN673976.1	Y	Y	Y	84-2	CTTAATGGCCCATCCAGCTA	AGCTCACATCATGCCCCTAT
HSA_NumtS_208	84	FN673977.1	Y	Y	Y	84-1	ATGCCAGGCTACAGTGCTTT	TTTAGCTGGATGGGCCATTA
HSA_NumtS_209	86-85_b-	FN673978.1	Y	Y	Y	85BC	CATTCGTTCATCAGACACAGAA	TGACGGTAAAGTCACAGATTGG
HSA_NumtS_209	85-85_a-	FN673979.1	Y	Y	Y	85A1	AACTGTACAAGGCAGCCACA	GCCCAAGGTCAGTTCCAATA
HSA_NumtS_209	86-85_b-	FN673980.1	Y	Y	Y	85A2	TGCTCCCATAAGGCCAGATA	GGGACTAGCAGTAATGCAGGA
HSA_NumtS_210	r_110		N	N	Y		---	---
HSA_NumtS_211	r_111		N	N	Y		---	---
HSA_NumtS_212	87	not sequenced	Y	N	Y	87	CATGCATTGGCACTTCTGTT	TGGAAGGGGATATATGCACAA
HSA_NumtS_213	r_112		N	N	Y		---	---
HSA_NumtS_214	r_113	FN673848.1	Y	Y	Y	r113	AGAGGAAAGGGGCATAGAGC	GAGCTTCAAAGACACCAGCC
HSA_NumtS_215	88	FN673981.1	Y	Y	Y	88-3	CTCGTGATCTGCCCATCTTG	GAATTTTAGCTTTATTGAGGGGAAT
HSA_NumtS_216	r_114	FN673849.1	Y	Y	Y	r114	TTCCAAGAGGTTCTCGAATCA	GAGGATTAAAAAGTGGTTGCTGA
HSA_NumtS_217	r_115	FR846929.1	Y	Y	Y	r_115	GCGGTGTTCTCCTCTGACTC	TGTTGGTTTTCCACCAGTGA
HSA_NumtS_218	r_116		N	N	Y		---	---
HSA_NumtS_219	89		N	N	Y		---	---
HSA_NumtS_220	r_117		N	N	Y		---	---
HSA_NumtS_221	90	FN673982.1	Y	Y	Y	90-1	CCCATTTATCTCACTAACAGCAG	TGGCACATATTGAGGTACTCC
HSA_NumtS_221	90	FN673983.1	Y	Y	Y	90-2	TCATCATCTCGCTCCACTTG	TTCTCAGATCGTAAAGATTATTAGCA
HSA_NumtS_221	90	FN673984.1	Y	Y	Y	90-3	CCCACCACCTACCTTCATCA	TGGCCCTTAAAATAGAAGAGACAC
HSA_NumtS_222	91		N	N	Y		---	---
HSA_NumtS_223	g_2		N	N	Y		---	---
HSA_NumtS_224	g_3		N	N	Y		---	---
HSA_NumtS_225	92	FN673954.1	Y	Y	Y	92	CAGTGGTGCTGGTCATAGCA	GGGAGAAATGCTGCTCAGTC
HSA_NumtS_226	r_118	FR846930.1	Y	Y	Y	r_118	ATGGAAGATTTCACCAACGG	TTCTCCAGACCTACACCATTCA
HSA_NumtS_227	93	FN673985.1	Y	Y	Y	93A+B	TCTCATTGCTCTGGCTAGGA	GAGGGTATTTTCACTAGGATGGTG
HSA_NumtS_227	93	FN673986.1	Y	Y	Y	93-B	TTGGTTCTGGCCTTTCTGTT	CAGGGATGCAAGGATGGTT
HSA_NumtS_228	94		N	N	Y		---	---
HSA_NumtS_229	r_119	not sequenced	Y	N	Y	r_119	TCAGTTTGAAGTGTGCCAGC	AAGATAAGCAGGATGGGGCT
HSA_NumtS_230	r_120		N	N	Y		---	---
HSA_NumtS_231	r_121		N	N	Y		---	---
HSA_NumtS_232	r_122	not sequenced	Y	N	Y	r_122	GCTGATGCCTTTTGGTGTTT	ATGGGTTATCTCCTTCTTTGC
HSA_NumtS_233	r_123	FR846931.1	Y	Y	Y	r_123	CAAGGTAGCTCTCCACCCAA	ACTGTCCCTGTGTGCCTTTC
HSA_NumtS_234	r_124	FN673850.1	Y	Y	Y	r124	GATGGGCACAAAACACACAG	CCTCCCCTCAGAATCATCAG
HSA_NumtS_235	r_125	FN673851.1	Y	Y	N	r125	TGTCCTTGGGTCTAACAGGG	GCGCTCTTTCAGTTGGATTC
HSA_NumtS_236	r_126		N	N	Y		---	---
HSA_NumtS_237	95	FN673987.1	Y	Y	Y	95-2	GGGGGTGTGTTTAGTTATAGGC	GGCCAGGCCAGATGTTATTA
HSA_NumtS_238	r_127		N	N	Y		---	---
HSA_NumtS_239	g_4		N	N	Y		---	---
HSA_NumtS_240	r_128	FN673852.1	Y	Y	Y	r128	GCAAAGGAAGGGACGAAAT	AATGTGCTACCAAAATGGGG
HSA_NumtS_241	96		N	N	Y		---	---
HSA_NumtS_242	r_129		N	N	Y		---	---
HSA_NumtS_243	r_130		N	N	Y		---	---
HSA_NumtS_244	r_131	FR846932.1	Y	Y	Y	r_131	TTCAAATGTGTGCAGGGAAA	CGTGACTGTGATGTTGCCTT
HSA_NumtS_245	97	not sequenced	Y	N	N	9798-1	TCCCAGGGATGAAGCTGAC	TTGGTGTTAAGAGTTGTGAGGGTA
HSA_NumtS_246	98-97_ins-	FN673988.1	Y	Y	N	9798-2	GGGATAATGCTATCACTATTCATCA	GAACCCAGGAACTGGTTTTT
HSA_NumtS_247	98_nn1		N	N	Y		---	---
HSA_NumtS_248	B_nn1		N	N	Y		---	---
HSA_NumtS_249	B		N	N	Y		---	---
HSA_NumtS_250	r_132	FN673853.1	Y	Y	Y	r132	GTCTTCTGGCTCTCCTCCCT	CCATTCTGGCTGTGGTTTCT
HSA_NumtS_251	r_133		N	N	Y		---	---
HSA_NumtS_252	r_134		N	N	Y		---	---
HSA_NumtS_253	r_135	FR846933.1	Y	Y	Y	r_135	CTGTGAGCATTGGCGATAAA	AAGGTGTGCTACTTGAGGGC
HSA_NumtS_254	r_136		N	N	Y		---	---
HSA_NumtS_255	r_137_a	not sequenced	Y	N	Y	r_137_a-b	TAAACGTGGGTGCGTAAACA	TTACCAATCCCTTAAACAACTACC
HSA_NumtS_255	r_137_b	not sequenced	Y	N	Y	r_137_a-b	TAAACGTGGGTGCGTAAACA	TTACCAATCCCTTAAACAACTACC
HSA_NumtS_256	r_138		N	N	Y		---	---
HSA_NumtS_257	99	not sequenced	N	N	Y	99	ATTACCATCCGCAAAGCACT	GGTCTCTGAATGGCATGTGA
HSA_NumtS_258	100		N	N	Y		---	---
HSA_NumtS_259	r_139	FN673854.1	Y	Y	Y	r139	GGGTTTCCTGTAGGCAGTCA	CAAGAAGACATGGACGCAAA
HSA_NumtS_260	r_140	FR846934.1	Y	Y	Y	r_140	GTCCTGAAAGAGGAGAGCCA	AGTTCGCATCCCATAGTTGC
HSA_NumtS_261	r_141	FR846935.1	Y	Y	Y	r_141	ACAAGCTCACCTGGAGTCGT	TGGGCATTCAAGAAAATTCC
HSA_NumtS_262	r_142	FR846936.1	Y	Y	Y	r_142	CCATATTTCCTCTCCAGCCA	TCATTTTTCACTGCTGCGTC
HSA_NumtS_263	r_143		N	N	Y		---	---
HSA_NumtS_264	r_144_a		N	N	Y		---	---
HSA_NumtS_265	r_145	FN673855.1	Y	Y	Y	r145	TGGAACTTTGCTTGAAAGGG	GCAGTGTAAACCTGGGGAAA
HSA_NumtS_266	r_146	FN673856.1	Y	Y	Y	r146	ACCCTCTCTCTGTCCAAGCA	GAAGCCTCTCTGCCAAACAC
HSA_NumtS_267	101	FR850280.1	Y	Y	Y	101	ATTCCCAGTCTCCAGGAGGT	GTAGGGTATGCCCTGCATGT
HSA_NumtS_268	r_147	FN673857.1	Y	Y	Y	r147	CCCAGCAGAGTCCTCACTTC	CACATCTGACCACATCAGGG
HSA_NumtS_269	102_a		N	N	Y		---	---
HSA_NumtS_270	103_a		N	N	Y		---	---
HSA_NumtS_271	r_148		N	N	Y		---	---
HSA_NumtS_272	104		N	N	Y		---	---
HSA_NumtS_274	r_150		N	N	Y		---	---
HSA_NumtS_275	r_151		N	N	Y		---	---
HSA_NumtS_276	r_152	FR850281.1	Y	Y	Y	r_152	GAGGGCTGAAAAACAAGAGTT	AAGGTCAAGGTCGGGATTCT
HSA_NumtS_277	105		N	N	Y		---	---
HSA_NumtS_278	r_153		N	N	Y		---	---
HSA_NumtS_279	106	FN673989.1	Y	Y	Y	106A-1	GGGGGAATCATATGTGAGTTATTT	GCTAGTAAGAGGCCTAAGGTGGT
HSA_NumtS_279	106	FN673990.1	Y	Y	Y	106A2	CCCCAAACAATTATACCACTCC	CTTTTGCGGGTATTCGTCAT
HSA_NumtS_279	106	FN673991.1	Y	Y	Y	106A-3	CCATGACCTAATGATATGAAAAACC	TACCGCTCTGGCTTAATGTG
HSA_NumtS_279	106	FN673992.1	Y	Y	Y	106B	CCCTTCAGGAGTTTCATCAGA	TGGCAATGAAAGGATATTTGA
HSA_NumtS_280	r_154	FR846937.1	Y	Y	Y	r_154	TTGCCGAAAGACTCAGACCT	GCTACCCACTCACAAGGAGG
HSA_NumtS_281	r_155		N	N	Y		---	---
HSA_NumtS_282	r_156		N	N	Y		---	---
HSA_NumtS_283	r_157		N	N	Y		---	---
HSA_NumtS_284	r_158	FN673859.1	Y	Y	Y	r158	GGTTCTCAGTCTCCCCACAA	TGTAGTGCCAACTCTGTGCC
HSA_NumtS_285	r_159	FN673860.1	Y	Y	Y	r159	GGGAAAGATCACAGAAGGCA	GGCATAGACCCAAGAACCAA
HSA_NumtS_286	r_160	FR846938.1	Y	Y	Y	r_160	CTCTGTTACCTCCCAGCAGC	CTCAAATACTCCCGCCTCAG
HSA_NumtS_287	107		N	N	Y		---	---
HSA_NumtS_288	108_a	FN673993.1	Y	Y	Y	108A	CCTGACCAGGACTCCCAGTA	TTTTTGAAGTTTGGCAAGGTG
HSA_NumtS_288	108_b	FN673994.1	Y	Y	Y	108B-3	TTCTCCACTGCTTAAGCCTACA	TCCCATGTATGTTTGGGATT
HSA_NumtS_289	109	FR850282.1	Y	Y	N	109	TTGTCCAGCACTTATTAACTGGAA	CAGCCCGAAATGCTTTTTAC
HSA_NumtS_290	r_161	FN673862.1	Y	Y	Y	r161	TGCTCTAAGGGGCCTACAAA	AGGCTCACCATGTTCTCTCA
HSA_NumtS_291	g_5		N	N	Y		---	---
HSA_NumtS_292	r_162	FR846939.1	Y	Y	Y	r_162	CACCTTGGGTTCCTCTGTGT	TGCTTCATTGTCTGGTGAGC
HSA_NumtS_293	r_163		N	N	Y		---	---
HSA_NumtS_294	r_164	FN673863.1	Y	Y	N	r164	ACGGATTGGTGGATTTTTGA	AATGTTCCCACGCACTTAGG
HSA_NumtS_295	r_165	FN673864.1	Y	Y	Y	r165	GTGGCTTTCCTCTTGTCTGC	GAACCCATCAGCCTCTTTCA
HSA_NumtS_296	r_166	FN673865.1	Y	Y	Y	r166	CCAGGAGGCACACATTTAGAA	CCAGGTTTTGCTTTGGGTAA
HSA_NumtS_297	r_167	FR846940.1	Y	Y	Y	r_167	ATCCAGCCCCATTCACCTA	CCAGGGAGGAGGAAGAGGTA
HSA_NumtS_298	r_168	FN673866.1	Y	Y	Y	r168	CAGAAAATCCAAGGCCAAAA	CTTGTGCATCTAGCAAGTCCC
HSA_NumtS_299	r_169	FN673867.1	Y	Y	Y	r169	AACAAGATTCACCGACCCTG	AGTTTTCTGATTGGACCCCC
HSA_NumtS_300	r_170		N	N	Y		---	---
HSA_NumtS_301	r_171	FN673869.1	Y	Y	Y	r171	TTTCTACGGGCAAGTCCATC	GGCGCAAGCAGAATATCACT
HSA_NumtS_303	110_a	FN673950.1	Y	Y	Y	110a110b	GTGTCCAATCGTCTGGGTCT	TCCGAGTTCGTCTACAGTGG
HSA_NumtS_304	111	FN673995.1	Y	Y	Y	111-1	TCAGACTGGAACGTTCATAGTAGC	TGGTCATTAGTGTCCTTATAGTTGAAA
HSA_NumtS_304	111	FN673996.1	Y	Y	Y	111-2	CGACTAATGACATGAAAAACCA	ATGTGTGAAGTGCAGGGATG
HSA_NumtS_304	111	FN673997.1	Y	Y	Y	111-3	CATCCCTGCACTTCACACAT	TCACTCCAAAAACCTCCCTCT
HSA_NumtS_305	r_172	FR846941.1	Y	Y	Y	r_172	AGGTCTGTGTGGTTCCAAGC	TTCCCTCCAGAATCAAATGC
HSA_NumtS_306	112	FR850283.1	Y	Y	Y	112	TGGTTTCTTTGAAATGCAAGT	TCCCAATAGTGTCTGAGGAACA
HSA_NumtS_307	112_nn1		N	N	Y		---	---
HSA_NumtS_308	113_a		N	N	Y		---	---
HSA_NumtS_309	r_173	FN673955.1	Y	Y	Y	r173-174	TGAGTTGGAGAGGCTGGAAC	AATGAGGACTAGCTGTGCCG
HSA_NumtS_310	r_174	FN673955.1	Y	Y	Y	r173-174	''	''
HSA_NumtS_311	r_175		N	N	Y		---	---
HSA_NumtS_312	114_a		N	N	Y		---	---
HSA_NumtS_313	115	FR850284.1	Y	Y	Y	115	TGACGTATCTTGGCATATTTGTCT	TCAAGAACCTGTGAACAATACCA
HSA_NumtS_314	r_176	FN673870.1	Y	Y	Y	r176	TGGTATGTTGAAAAAGCACTGG	TCTGAAGAGCCCAAGAAAGC
HSA_NumtS_315	116	FN673998.1	Y	Y	Y	116	TTGCAGGGTATATCTACTTTGAGG	TGGAGTGATCAGGGTAAATCA
HSA_NumtS_316	g_7		N	N	Y		---	---
HSA_NumtS_317	r_177	FN673871.1	Y	Y	Y	r177	CTCTTGCCATTACTCACAGCA	CAAATGTAGCAGACAAGGGCT
HSA_NumtS_318	r_178		N	N	Y		---	---
HSA_NumtS_319	r_179	FR850279.1	Y	Y	Y	r_179	TCCATCACCATTCATCACTC	ATTTCCCAGCCCACTTTG
HSA_NumtS_320	117_a	FN673839.1	Y	Y	Y	117a	GCCCTTTTCTCTGACCCCTA	AAGGCATTGACAGCCATGTT
HSA_NumtS_321	118	FN673999.1	Y	Y	Y	118-1	TTACCCAGGACTGCTCAATG	TGCAAATCTGAAGATGGAGGT
HSA_NumtS_321	118	FN674000.1	Y	Y	Y	118-2	GGCCTTAACCTCCATCTTCAG	TGGCAGAGGTGAAGTATGCTC
HSA_NumtS_321	118	FN674001.1	Y	Y	Y	118-3	AGGAGCATACTTCACCTCTGC	CCAGCAAATAGCAACAGTTTGA
HSA_NumtS_322	r_180	FR846942.1	Y	Y	N	r_180	TCACCACTAATCACCAATGAGAA	CCCTGCCAAATCCACTGTAG
HSA_NumtS_323	r_181		N	N	Y		---	---
HSA_NumtS_324	r_182	FR846943.1	Y	Y	Y	r_182	AGTATCACCACAGTTGGGGC	GATGCTGGGAAAGAATCAGG
HSA_NumtS_325	r_183	FN673872.1	Y	Y	Y	r183	CTGTTTCAGTCATGTCAGCTCC	GCATAGCAGGGAGGATCAGT
HSA_NumtS_326	119	FN674002.1	Y	Y	Y	119-1	CTTACAGGGTGGGAGGCACT	TTCATGGGTTTGAATTCTGC
HSA_NumtS_326	119	FN674003.1	Y	Y	Y	119-2	GAACACAAATCCGCCACTTT	TGAGGACTGGTCAGACGAAA
HSA_NumtS_326	119	not sequenced	Y	N	Y	119-3	GGCCCTTAACTTTATTACCACAA	AGGTCTCACCTTTCTCGTTTTT
HSA_NumtS_327	r_184	FR846944.1	Y	Y	N	r_184	CAGGGTGGATGTGGAAGAGT	TCAGGTGCTTCTCATTGCAG
HSA_NumtS_328	120_nn1		N	N	Y		---	---
HSA_NumtS_329	120		N	N	Y		---	---
HSA_NumtS_330	r_185	FN673873.1	Y	Y	Y	r185	CCCGGTAGATGGACCTATGA	TTTCTTTGCTCCCACATGGT
HSA_NumtS_331	r_186	not sequenced	Y	N	Y	r_186	ATCTCCCCATCCCATCTCTC	AAACACATTCAGGTGAGCCC
HSA_NumtS_332	121_b	FN674005.1	Y	Y	Y	121A	CCCTAAATTTACACACCCCAAA	AAGGGTTGTCGTGAGATTTTC
HSA_NumtS_332	121_a	FN674004.1	Y	Y	Y	121B-1	GGGTATCTTTGTCTTGTGCTG	GCACAGCTAATATAGGTGATTGG
HSA_NumtS_332	121_b	FN674006.1	Y	Y	Y	121B-3	AAAATATTCTCCACTGCACAAGC	CTCCCATGTATGTTTGGGATT
HSA_NumtS_332	121_b	FN674007.1	Y	Y	Y	121B-2	CGGTGGTAAGAAATGGGCTA	AGGCTTGTGCAGTGGAGAAT
HSA_NumtS_333	r_187	FN673874.1	Y	Y	Y	r187	CTGGAATCTGGCATAGGCAT	CTCCATCCTTTTCTGCTTCG
HSA_NumtS_334	r_188	FR846945.1	Y	Y	Y	r_188	ACCATTGTCTTCAGATGTGCT	TGTTCAGTGCTTCTCAGGGA
HSA_NumtS_338	r_192		N	N	Y		---	---
HSA_NumtS_340	r_194		N	N	Y		---	---
HSA_NumtS_341	124_b	FN674008.1	Y	Y	Y	124C	CCAAACCTCTGCAAATTCAA	TTGTGATCCACCTGCTATGG
HSA_NumtS_341	124_b	FN674009.1	Y	Y	Y	124D2	CAACCCTGTCACTATCTCATGC	GTGCCTACTATCCCCGTTCA
HSA_NumtS_341	124_b	FN674010.1	Y	Y	Y	124D3	CCTGCTATTTGCCACATGAA	CCACCCCCAAGGTATAGGAG
HSA_NumtS_341	124_a	not sequenced	Y	N	Y	124A+B	TTCGTTCATCGGACATAGCA	TACCAGCCCGAAATATTCAA
HSA_NumtS_342	r_195	FN673875.1	Y	Y	Y	r195	ACCCCAACTCCAAAGAACCT	GCAAAAACAGAAAAGCCAGC
HSA_NumtS_343	125	FN674011.1	Y	Y	Y	125-1	TGGCTAGATAGTCACAGCCTAACA	TGGGTTTTGTATTTTCGAATTG
HSA_NumtS_343	125	FN674012.1	Y	Y	Y	125-2	TCAGTGACACTATTCCCCACA	GCCAAGTGGAGGGAGAAGAT
HSA_NumtS_343	125	FN674057.1	Y	Y	Y	125-3	TGACCATCTTCTCCCTCCAC	AAAAATGGAAAAGAAGGAAGGAA
HSA_NumtS_344	126_nn1		N	N	Y		---	---
HSA_NumtS_345	r_196	FN673876.1	Y	Y	Y	r196	GTGCTTGCCTTCTGGAAATC	GGACTGTATGGCTCTTCCCA
HSA_NumtS_346	126		N	N	Y		---	---
HSA_NumtS_347	127	FN673840.1	Y	Y	Y	127	TCACCAAACAACATGAGCAGA	CATTGGGAAAGTAAGTTCAGCTA
HSA_NumtS_348	r_197	FR846946.1	Y	Y	Y	r_197	AAGCTGCCGAGTGGATATTG	CCAGGACCAACACAGAGTCA
HSA_NumtS_349	r_198	not sequenced	Y	N	Y	r198	TGGCTCCATTGCTCATCA	TCCTCCCTTTGGTAACATGG
HSA_NumtS_350	r_199		N	N	Y		---	---
HSA_NumtS_351	r_200		N	N	Y		---	---
HSA_NumtS_352	r_201	FR846947.1	Y	Y	Y	r_201	AGGGTGAACAGAGAGCATGG	TAGCTGGTAGAAGGCAAGGC
HSA_NumtS_353	r_202	FN673877.1	Y	Y	Y	r202	GCATAGAGCACATGGCAGAG	ACGCTCACTCGGAAGAAAAA
HSA_NumtS_354	r_203		N	N	Y		---	---
HSA_NumtS_355	128	FN674013.1	Y	Y	Y	128-1	TGTGATAATTCATGAAACTGTATTTTG	TGCAAAAATGCTAGTGTAAGTGCT
HSA_NumtS_356	128_nn1	FN674013.1	Y	Y	Y	128-1	TGTGATAATTCATGAAACTGTATTTTG	TGCAAAAATGCTAGTGTAAGTGCT
HSA_NumtS_357	128_nn2	FN674014.1	Y	Y	Y	128-2	TGACATATCTCAATGCCTGTCTT	TACAGGTGTCAGCCATGCTC
HSA_NumtS_357	128_nn2	FN674015.1	Y	Y	Y	128-3	AATGAGCATGGCTGACACCT	GCGCATTACTGATTGTCAGG
HSA_NumtS_358	r_204		N	N	Y		---	---
HSA_NumtS_359	r_205	FR846948.1	Y	Y	Y	r_205	CCAAGTTCAGAGTGGCTTCC	TGTTTTGGTTTTCCAATTCTTT
HSA_NumtS_360	r_206	FN673878.1	Y	Y	Y	r206	CGAGGAAGGAACAAACTTGG	AGGGGGAGCATACAGAACCT
HSA_NumtS_361	r_207		N	N	Y		---	---
HSA_NumtS_362	r_208	FN673879.1	Y	Y	Y	r208	TCAAACTCCCACAAACTCCC	CCTAATGTTTCCCTGTCCCA
HSA_NumtS_363	r_209		N	N	Y		---	---
HSA_NumtS_364	r_210	FR846949.1	Y	Y	Y	r_210	GCTAGGGGCTATTCAGGTCC	TCCTCCAGTCTTCACAGCCT
HSA_NumtS_365	r_211		N	N	Y		---	---
HSA_NumtS_366	129	FN674016.1	Y	Y	Y	129-1	ATGAGCCTGGCCAGCATAG	GCGAGGGTTGATGAAGGTAA
HSA_NumtS_366	129	FN674017.1	Y	Y	Y	129-2	CGACCCATTGGTCTTAGGAA	TGGGTGCAGATGTGTAGGAA
HSA_NumtS_366	129	FN674018.1	Y	Y	Y	129-3	AGCATTCCTACACATCTGCAC	TCCCTCATCCTTTATTCCACTG
HSA_NumtS_367	130	FN674019.1	Y	Y	Y	130-1	ACTGTGATGAACATACACATGGA	GCAGTGCCTCAAATACTGGT
HSA_NumtS_367	130	FN674020.1	Y	Y	Y	130-2	GCATTACCAGTATTTGAGGCACT	GGAGGCTGTAAGGGTTCTTTG
HSA_NumtS_367	130	FN674021.1	Y	Y	Y	130-3	TTTCAACAAAGAACCCTTACAGC	GCTTGCCATTCTATGCCTTT
HSA_NumtS_368	r_212		N	N	Y		---	---
HSA_NumtS_369	r_213		N	N	Y		---	---
HSA_NumtS_370	r_214		N	N	Y		---	---
HSA_NumtS_371	r_215		N	N	Y		---	---
HSA_NumtS_373	131_nn1		N	N	Y		---	---
HSA_NumtS_374	131	FN674022.1	Y	Y	Y	131B-2	CCATAATTGGCCTAAAAGCAG	GCCTCATCCTCCTGGGTA
HSA_NumtS_374	131	FN674023.1	Y	Y	Y	131C	CATGAACCTGGGAAGCAGA	AGAAGGGCAATGCAGCTTAG
HSA_NumtS_374	131	not sequenced	Y	N	Y	131A	TCTGAAAAGTGTGTATCCCAGA	TGGACTACACCTTGACCTAGTGC
HSA_NumtS_374	131	not sequenced	Y	N	Y	131B-1	ACCAGCTTCAGCAAACCCTA	GGCTGCTTTTAGGCCAATTA
HSA_NumtS_375	r_217	FN673881.1	Y	Y	N	r217	TGGTGGGTAGCAGACTTAGGA	GCAAAATCCAACCCTCTTCA
HSA_NumtS_376	132		N	N	Y		---	---
HSA_NumtS_377	r_218	FR846950.1	Y	Y	Y	r_218	GGTGATGACGGTGTCTTGTG	TCTCCCTCCTGGGTTTTCTT
HSA_NumtS_378	r_219		N	N	Y		---	---
HSA_NumtS_379	r_220		N	N	Y		---	---
HSA_NumtS_380	r_221		N	N	Y		---	---
HSA_NumtS_381	r_222	FN673883.1	Y	Y	Y	r222	AGAACACCAAGCATCATCCC	CAGCATCCCATCAACATACG
HSA_NumtS_382	133	FR850285.1	Y	Y	Y	133	AAGGTAATGAAGGGGGTGCT	CAATGCCCCATCTCATCTCT
HSA_NumtS_383	r_223		N	N	Y		---	---
HSA_NumtS_384	r_224	FR846951.1	Y	Y	Y	r_224	CGCAACTGAGGTTAGTGCAA	CCATTTCTGACTTCCTTCGC
HSA_NumtS_385	r_225		N	N	Y		---	---
HSA_NumtS_386	r_226	FN673884.1	Y	Y	Y	r226	GAGCTGGGAGGAGGTCATCT	TGAAAGAAGGCATGAGGGTC
HSA_NumtS_387	r_227	FN673885.1	Y	Y	Y	r227	CTGAAATCGGGGGACAGATA	CTCCCAGCTCAACCTTCTTG
HSA_NumtS_388	134	FN674024.1	Y	Y	Y	134-1	CGGTTTCAGCGGTACAATTT	GTAAGGTGGAATGGGTTTGG
HSA_NumtS_388	134	FN674025.1	Y	Y	Y	134-3	GTGAAGAGGCGGGCATAGTA	AAGACTCCGACATGAATGACA
HSA_NumtS_389	g_8		N	N	Y		---	---
HSA_NumtS_390	r_228	FN673886.1	Y	Y	Y	r228	AACTTGTTTGCTTTCAATGTCA	CAGCATTTTCCCCCTACACT
HSA_NumtS_391	r_229	not sequenced	Y	N	Y	r_229	CTGGCTTCTTTGCTGCTCTT	TTGGGGCAATACATAACAGAAA
HSA_NumtS_392	135	FN674026.1	Y	Y	Y	135-1	TCGAAGTGAAAGTGTTCCACA	TGGAGGTTTGATTCCTTCCT
HSA_NumtS_392	135	FN674027.1	Y	Y	Y	135-2	AAGGAAGGAATCAAACCTCCA	CCAGGCACATACCAGGAAAA
HSA_NumtS_393	g_9		N	N	Y		---	---
HSA_NumtS_394	136		N	N	Y		---	---
HSA_NumtS_395	137		N	N	Y		---	---
HSA_NumtS_396	138		N	N	Y		---	---
HSA_NumtS_397	139	FR850286.1	Y	Y	Y	139	TGCTGCTTCCTTTCAGTGAC	GCTTTGCCTAAAGCAGCAAC
HSA_NumtS_398	C	FR850287.1	Y	Y	Y	C	GAGCAGGGATTAGAGGCTGTC	GCATTCATCATCTGGCTTCA
HSA_NumtS_399	r_230	FN673888.1	Y	Y	Y	r230	AAGGCAGGTGGTCTGATTTG	TTGTTGACATTTTGGGCTGA
HSA_NumtS_400	r_231		N	N	Y		---	---
HSA_NumtS_401	140		N	N	Y		---	---
HSA_NumtS_402	141	FN674029.1	Y	Y	Y	141B	CGTACTGAAAATCTCTTGATCAGC	CAGAAAATAAAGGCATGCACA
HSA_NumtS_402	141	FN674029.1	Y	Y	Y	141B	CGTACTGAAAATCTCTTGATCAGC	CAGAAAATAAAGGCATGCACA
HSA_NumtS_403	141_nn1	FN674028.1	Y	Y	Y	141A	TGTGGTGGGTGCCTGTAGT	CGTGCTTATATGCATGTGGA
HSA_NumtS_404	r_232		N	N	Y		---	---
HSA_NumtS_406	r_234		N	N	Y		---	---
HSA_NumtS_407	142		N	N	Y		---	---
HSA_NumtS_408	142_ins		N	N	Y		---	---
HSA_NumtS_409	r_235	FN673889.1	Y	Y	Y	r235	GCCAGGAAGAGGACACTTTG	TCGTCACAGATCATTCCAGC
HSA_NumtS_410	r_236	FR850272.1	Y	Y	Y	r_236	AAGAGCTGGGTTTTGGTCCT	CGTGTTCCCACCCTATGTCT
HSA_NumtS_411	r_237		N	N	Y		---	---
HSA_NumtS_412	r_238		N	N	Y		---	---
HSA_NumtS_413	r_239	FN673890.1	Y	Y	Y	r239	TGGTCATAAACAAAAGCCTGG	ACGGAAAATGTGGAGAATGG
HSA_NumtS_414	r_240		N	N	Y		---	---
HSA_NumtS_415	r_241		N	N	Y		---	---
HSA_NumtS_416	r_242	FN673892.1	Y	Y	Y	r242	GCTTCTCTGGCTTTTGGTCA	AGGAGGAATGATAGGGGCAG
HSA_NumtS_417	r_243		N	N	Y		---	---
HSA_NumtS_418	r_244		N	N	Y		---	---
HSA_NumtS_419	r_245		N	N	Y		---	---
HSA_NumtS_420	r_246		N	N	Y		---	---
HSA_NumtS_421	r_247		N	N	Y		---	---
HSA_NumtS_422	r_248	FR846952.1	Y	Y	Y	r_248	GAAATGCACTGAAAATCTGCC	ATCATGTTGCCCCAAAAGTC
HSA_NumtS_423	r_249		N	N	Y		---	---
HSA_NumtS_424	143	FN674032.1	Y	Y	Y	143A	TTTCCAACTCACTATCATCACTCC	ATGATGGGGGTAGGGAAAAG
HSA_NumtS_424	143	FN674032.1	Y	Y	Y	143BC	AATCATCCCCATGTGAGAAAA	TTAGGCAGGGTGGTTCTCAT
HSA_NumtS_424	143	FN674032.1	Y	Y	Y	143CD	TCCTAGCAATAGCACAATTTCTCT	TCTGGCAAAAATGCTACCAA
HSA_NumtS_425	r_250	FN673893.1	Y	Y	Y	r250	GGAGAGGGACAGAGGGAGAT	TGGGAAACCTGATGGAATTT
HSA_NumtS_426	r_251	not sequenced	Y	N	Y	r_251	ACTTCCACCCCACAGTTTG	CGTCATTTTCTGCTCACCCT
HSA_NumtS_427	144	FN674033.1	Y	Y	Y	144ei-	TCAAAAATTCTCCATGCTACCT	GCCATAAGGGCACCTATTTTT
HSA_NumtS_428	r_252		N	N	Y		---	---
HSA_NumtS_429	r_253	FN673894.1	Y	Y	Y	r253	CTCACATTGAAGGGCAGGAT	TCCCGTAGCAAACTGCATAA
HSA_NumtS_430	r_254		N	N	Y		---	---
HSA_NumtS_431	r_255	FR846953.1	Y	Y	Y	r_255	CCTGGGGTAGGAAGAGGAAG	GGGGTGGACATAAAGCAGAA
HSA_NumtS_437	148		N	N	Y		---	---
HSA_NumtS_438	148_nn1		N	N	Y		---	---
HSA_NumtS_439	148_nn2		N	N	Y		---	---
HSA_NumtS_440	148_nn3		N	N	Y		---	---
HSA_NumtS_441	148_nn4		N	N	Y		---	---
HSA_NumtS_442	148_nn5		N	N	Y		---	---
HSA_NumtS_443	148_nn6		N	N	Y		---	---
HSA_NumtS_444	148_nn7		N	N	Y		---	---
HSA_NumtS_445	148_nn8		N	N	Y		---	---
HSA_NumtS_446	148_nn9		N	N	Y		---	---
HSA_NumtS_447	148_nn10		N	N	Y		---	---
HSA_NumtS_448	148_nn11		N	N	Y		---	---
HSA_NumtS_449	148_nn12		N	N	Y		---	---
HSA_NumtS_450	148_nn13		N	N	Y		---	---
HSA_NumtS_451	148_nn14		N	N	Y		---	---
HSA_NumtS_453	148_nn16		N	N	Y		---	---
HSA_NumtS_454	r_256	FR846954.1	Y	Y	Y	r_256	TGTGCCAGTCAAAGTGTGGT	GGGTGGAAAGTATCAGGGCT
HSA_NumtS_455	r_257	FR846955.1	Y	Y	Y	r_257	GCTGAGTTGGAGACCCTCTG	CCCCACTGCTCTACGTGAAT
HSA_NumtS_456	r_258	FN673956.1	Y	Y	Y	r258-r259	TGTGCCCATGTCTGGACTTA	TTGCTTCTTCCTGCCTTGTT
HSA_NumtS_457	r_259	FN673956.1	Y	Y	N	r258-r259	TGTGCCCATGTCTGGACTTA	TTGCTTCTTCCTGCCTTGTT
HSA_NumtS_458	r_260	FN673896.1	Y	Y	Y	r260	AACCTCTAGGCACCAGGCTT	AATGAAAGGGAAGACCGAGC
HSA_NumtS_459	r_261	FN673897.1	Y	Y	Y	r261	TCAAAAGGAAAACTGGAAAGGA	GAGAAGAGGTGGAGAAGCCC
HSA_NumtS_460	r_262	not sequenced	Y	N	Y	r_262	TCTACTCTGTGGTGGGCACT	GGGTCTGATACAGGCTCTTGA
HSA_NumtS_461	r_263		N	N	Y		---	---
HSA_NumtS_462	r_264	FR846956.1	Y	Y	N	r_264	CTGGCCCCAAAACAGAGATA	TGAATAGCACCTCACCCTGA
HSA_NumtS_463	r_265	FN673898.1	Y	Y	N	r265	AACCACCCATTCTGGAACAG	ATTGACTAACGCTTTTGGCG
HSA_NumtS_464	r_266	FR846957.1	Y	Y	Y	r_266	TGGTCTGATTCTCTTTGATG	TGGCATGTGTAGATTGATGATT
HSA_NumtS_465	g_10		N	N	Y		---	---
HSA_NumtS_466	r_267	FN673899.1	Y	Y	Y	r267	CCTCATTCCTTCCAGCTATGTC	GGGGTCTCCTGTTTCTGTGA
HSA_NumtS_467	r_268		N	N	Y		---	---
HSA_NumtS_468	149	FN674036.1	Y	Y	Y	149A	TTTCCAACTCACTATCATCACTCC	ATGATGGGGGTAGGGAAAAG
HSA_NumtS_468	149	FN674036.1	Y	Y	Y	149BC	AATCATCCCCATGTGAGAAAA	TTAGGCAGGGTGGTTCTCAT
HSA_NumtS_468	149	FN674036.1	Y	Y	Y	149D	TCCTAGCAATAGCACAATTTCTCT	TCTGGCAAAAATGCTACCAA
HSA_NumtS_469	r_269		N	N	Y		---	---
HSA_NumtS_470	150_a		N	N	Y		---	---
HSA_NumtS_471	r_270		N	N	Y		---	---
HSA_NumtS_472	151	HE591376.1	Y	Y	N	151	TGCTTGGTGCATAGTAACCACT	TGCAAAGGTTACAGCAGATCA
HSA_NumtS_473	r_271	FR846958.1	Y	Y	N	r_271	TGATCCTGGCTTTGTCACTG	CGGGACCATTTTCACTCTGT
HSA_NumtS_474	152	not sequenced	Y	N	Y	152-1	GAGGCTTAGCCCCTGTCTTT	TGCTGTCCCTCACCTTGC
HSA_NumtS_474	152	not sequenced	Y	N	Y	152-2	TGCTGGTGAGGCTATGGA	GGCGAACATCAGTGGGATAA
HSA_NumtS_475	153	HE591377.1	Y	Y	Y	153	AGAACGTCATTGCCGCTAAC	TTGAGGTGGCTTCTCTGAAA
HSA_NumtS_476	r_272	FN673900.1	Y	Y	Y	r272	GCCTCCATTACCCAAGAGTG	CAGCAGGCAGGTTTTCATCT
HSA_NumtS_477	154		N	N	Y		---	---
HSA_NumtS_478	155	FN674037.1	Y	Y	Y	155-1	TCTCTGCTGACACTCAGGTCTT	CTACCTTGCACGGTCAGGAT
HSA_NumtS_478	155	FN674038.1	Y	Y	Y	155-2	ACTGCCTGCCCAGTGACATA	CAATAGGAGGAAAGGGTAGGC
HSA_NumtS_479	156	FN674038.1	Y	Y	Y	155-2	ACTGCCTGCCCAGTGACATA	CAATAGGAGGAAAGGGTAGGC
HSA_NumtS_480	r_273	FR846959.1	Y	Y	Y	r_273	TTCACAGGCCACATCCAATA	GGGCTTTGTTTTTCTCTCCC
HSA_NumtS_481	r_274		N	N	Y		---	---
HSA_NumtS_482	r_275		N	N	Y		---	---
HSA_NumtS_483	r_276	FN673901.1	Y	Y	Y	r276	TGTGGGCATCTTCCATCTTT	AGGATTTTTGACTGGCTGGA
HSA_NumtS_484	r_277	FN673902.1	Y	Y	Y	r277	TGGGGCTGTTATTTATTGGG	AATGGGGCTTAAAACTTGGG
HSA_NumtS_485	157	HE591378.1	Y	Y	Y	157	TGGTGGGGGAATTATCAGAG	ATGGCGAAAGTGCTTGAGAT
HSA_NumtS_486	r_278		N	N	Y		---	---
HSA_NumtS_487	r_279	FR846960.1	Y	Y	Y	r_279	GGACTTCATTCCCCTCACAA	GCTGATGTTGGGTGTCTCCT
HSA_NumtS_488	r_280	FN673904.1	Y	Y	Y	r280	GCGACCTAATGGCTAATGGA	GTTCACGCTGGAAACAACTG
HSA_NumtS_489	r_281	FR846961.1	Y	Y	N	r_281	GAGAATGCTTTGCTTCCCAG	AGGCACTGAGACAAGCCACT
HSA_NumtS_490	158		N	N	Y		---	---
HSA_NumtS_491	r_282	FN673905.1	Y	Y	N	r282	ATGACCGTTCTCGGGTTAGA	TTGAGTTACCCCATTGCTCC
HSA_NumtS_492	r_283	FR846962.1	Y	Y	Y	r_283	ACTGGCCTTCAGCCCTAAAT	GAGCCATGACCAAGGAACAT
HSA_NumtS_493	159		N	N	Y		---	---
HSA_NumtS_494	r_284	FR846963.1	Y	Y	Y	r_284	GCTCTTTGGCCCTGATAGAA	CTCCACTCCATCCCATCTGT
HSA_NumtS_495	160		N	N	Y		---	---
HSA_NumtS_496	r_285	FN673906.1	Y	Y	Y	r285	CTAAGCCACCCCATAGGACA	TTCTCACCCGCTTCTCTAGC
HSA_NumtS_497	161	FN674039.1	Y	Y	Y	161-1	TGGAACCTTTCCACTTCTATTTC	GCCTCTAAGAGAAGGCTAACCA
HSA_NumtS_497	161	FN674040.1	Y	Y	Y	161-2	CAACTCCCTCCCACTGGTTA	GAATCCATGGAGCAGATACACA
HSA_NumtS_498	r_286	FN673907.1	Y	Y	Y	r286	GCCGTGGCAAAAGTAATGAT	GGCTACACATGCGATGAAGA
HSA_NumtS_499	r_287	FR846964.1	Y	Y	Y	r_287	TCTAAAATTACTGAGGGAACGTCA	AGCAGTGGTTAGCAAGGGGT
HSA_NumtS_500	r_288	FN673908.1	Y	Y	Y	r288	GACTCATGCCACCTATGCCT	TGTCTCTCACATCCCAGCAG
HSA_NumtS_501	162_a		N	N	Y		---	---
HSA_NumtS_502	r_289	FR846965.1	Y	Y	Y	r_289	AGCAAACACATTTTGGGGAG	TTCTGACACAGCAGGTCTGG
HSA_NumtS_503	r_290	FR846966.1	Y	Y	Y	r_290	CCAGTCAAACAGGCTCCAAT	CATGCCGTCACATACTTTGG
HSA_NumtS_504	r_291	FN673909.1	Y	Y	Y	r291	GGGCCTGGGATTTAGAATGT	ATGCCTGAGAGAGCCAGTGT
HSA_NumtS_505	164_a – 164_b	FN673951.1	Y	Y	Y	164a164b	TGTAGCGGTAATGCCTGTTG	TCTCTTGTTTTGGGGGTTTG
HSA_NumtS_506	r_292	FN673910.1	Y	Y	Y	r292	CAGGCACTGGGGATAAGAAA	GAGGAGGGAGGCAGACTTTT
HSA_NumtS_507	165		N	N	Y		---	---
HSA_NumtS_508	166		N	N	Y		---	---
HSA_NumtS_509	167	not sequenced	Y	N	Y	167	GGAGGACGTTAGGTGTGAGC	CCATCACATTTTGATTACCACA
HSA_NumtS_510	r_293	FR846967.1	Y	Y	Y	r_293	CCCTGTCTGTCCCCATAGAA	ACAAGGCAAATCCAAAGTGG
HSA_NumtS_511	r_294		N	N	Y		---	---
HSA_NumtS_512	r_295		N	N	Y		---	---
HSA_NumtS_513	168	FN673841.1	Y	Y	Y	168	CACTGTCCAGATACGGGTGTT	AACTTTACTGTGAGATGTTGAAAGG
HSA_NumtS_514	r_296	FR846968.1	Y	Y	N	r_296	AGTTATCCAGCGCCAGTTTG	CTGCACCAGCAAGTGTCATT
HSA_NumtS_515	r_297	FN673911.1	Y	Y	Y	r297	ATACACCCTTCGTCACAGGC	CACTCCCCCAAAAACAGAAA
HSA_NumtS_516	r_298		N	N	Y		---	---
HSA_NumtS_517	r_299	FR846969.1	Y	Y	Y	r_299	GGAATTTGGACGGAAGTTGA	AGGGAAATCTGTGGTGATCG
HSA_NumtS_518	r_300	FN673914.1	Y	Y	Y	r300	CATACACAGAAGGGCCAGGT	CCAAAAACAAATGGTCAGCC
HSA_NumtS_519	169	HE591379.1	Y	Y	Y	169	TTCCCCATGTTGCTCAGG	GGGCAAGTGTTCTTTGTTTTG
HSA_NumtS_520	r_301		N	N	Y		---	---
HSA_NumtS_521	r_302	FR846970.1	Y	Y	Y	r_302	TCTTGCTTGATGCCTTTTCA	TTATGGAAACTCCGTCAGGG
HSA_NumtS_522	170	not sequenced	Y	N	Y	170	CAAGAAAATAAGGGGGCACA	CCTCTCGAGACAGAGTCTTGC
HSA_NumtS_523	r_303	FN673915.1	Y	Y	Y	r303	TGAGAGTGTGTTGCTCCAGG	TGGGACCTTCCTCTTCCTTT
HSA_NumtS_524	r_304	FR846971.1	Y	Y	N	r_304	TGCACAGAGTGGAAAGAACG	TTGGGAATCTGGTTGGAAGA
HSA_NumtS_525	r_305	FN673916.1	Y	Y	Y	r305	TTGGACAGAGTGGGTTCACA	GAAAAACACATGGCAAAGCA
HSA_NumtS_526	r_306		N	N	Y		---	---
HSA_NumtS_527	r_307		N	N	Y		---	---
HSA_NumtS_528	r_308		N	N	Y		---	---
HSA_NumtS_529	r_309		N	N	Y		---	---
HSA_NumtS_530	r_310	FN673917.1	Y	Y	Y	r310	TGAATCCGACTACCTCTCCC	CAATGAGGGAAACCTTGGTG
HSA_NumtS_531	r_311	not sequenced	Y	N	Y	r311	GTCCAGGCGTCTTTCTCATT	GGGCAACCCAGGTATTCTAA
HSA_NumtS_533	r_313_a		N	N	Y		---	---
HSA_NumtS_534	r_314		N	N	Y		---	---
HSA_NumtS_535	r_315	not sequenced	Y	N	Y	r_315	CAGGTGGAGAGGAGGACAAG	GGCAAATGGAAAATGACCAG
HSA_NumtS_536	r_316	FN673957.1	Y	Y	Y	r316-r317	ACAGGTAGTGGGGGACCTCT	CCTGCCTCCCTAATCTTTCA
HSA_NumtS_537	r_317		N	N	Y		---	---
HSA_NumtS_538	r_318		N	N	Y		---	---
HSA_NumtS_539	r_319	FN673918.1	Y	Y	Y	r319	ATGTTCTGGGCACACAGGTT	ATTGTTGTTGGGATGAGGCT
HSA_NumtS_540	r_320		N	N	Y		---	---
HSA_NumtS_541	r_321	FN673919.1	Y	Y	Y	r321	GCATGAGAAGCCTGGAAAAC	CTGCCTGGGACACCCTATTA
HSA_NumtS_542	r_322	FN673920.1	Y	Y	Y	r322	GTCGTGCAGGTTAGGTGGAT	CCAACAAAACAAAACCCAGTG
HSA_NumtS_543	r_323	FN673921.1	Y	Y	N	r323	GAAGGTGACGCTGTTGATGA	CAAATGCCCAAAACTGGATT
HSA_NumtS_544	r_324	FN673922.1	Y	Y	Y	r324	GCTCCACAGGGCCAATAATA	TAGAATCACGCAGGAAGGCT
HSA_NumtS_545	r_325		N	N	Y		---	---
HSA_NumtS_546	r_326	FN673923.1	Y	Y	Y	r326	TTGGGGGAAGGGTATTAAGG	CAGGGCTTCAGATACAGCAA
HSA_NumtS_547	171_a		N	N	Y		---	---
HSA_NumtS_548	r_327		N	N	Y		---	---
HSA_NumtS_549	r_328		N	N	Y		---	---
HSA_NumtS_550	r_329	FN673924.1	Y	Y	N	r329	TATTTGCGTGGGATAGAGGG	CCTGCTGGCTTACTGCCTAC
HSA_NumtS_551	r_330	FN673925.1	Y	Y	Y	r330	CTCCCCTCCTGAAGAAAAGC	TCACATCAAGGCTGTCATCTT
HSA_NumtS_552	r_331		N	N	Y		---	---
HSA_NumtS_553	r_332	FN673926.1	Y	Y	Y	r332	TGCCCTCTGCTACAGCCTAT	GCACCAAGAAGCACATCAGA
HSA_NumtS_554	r_333	FN673927.1	Y	Y	Y	r333	TGACCCTTTTCCCAAGAATG	TGAAGAATCACTCACGCAGC
HSA_NumtS_555	r_334		N	N	Y		---	---
HSA_NumtS_556	r_335	not sequenced	Y	N	Y	r335	CTCCAAGCAATCCTCTCTGG	AGGCCATCTCTAAGCCATCA
HSA_NumtS_557	r_336		N	N	Y		---	---
HSA_NumtS_558	r_337		N	N	Y		---	---
HSA_NumtS_559	r_338		N	N	Y		---	---
HSA_NumtS_560	r_339	not sequenced	Y	N	Y	r_339	GGCCAGGGACAGAAATGTAA	TTGGTGCTCCTCTTCACACA
HSA_NumtS_561	r_340_a		N	N	Y		---	---
HSA_NumtS_562	r_341	FN673928.1	Y	Y	Y	r341	AACCACCACGAAAGTGATCC	TTGTGATTGTATGTTGCCCTTT
HSA_NumtS_563	g_11		N	N	Y		---	---
HSA_NumtS_564	173	FN674041.1	Y	Y	Y	173-1	AAATGTGCCTGGACACAGC	GGCTAGGAATAGCCCTGTGA
HSA_NumtS_564	173	FN674042.1	Y	Y	Y	173-2	GGCACCTGCTTATTCCTTCA	GGGAAATGAGTGGTATTAGGG
HSA_NumtS_564	173	FN674043.1	Y	Y	Y	173-3	GCCAGTTGGCCTTCATTATC	GGGTGGTTTAGGAGGTCAGG
HSA_NumtS_565	174		N	N	Y		---	---
HSA_NumtS_566	175_a	FN674044.1	Y	Y	Y	175A	ACACATCCCAGTGTGAATGC	TTCTGGGTTTAAGCCACCTG
HSA_NumtS_566	175_b	FN674045.1	Y	Y	Y	175B+C	CTTTAAGGGAACCATGAAAGAA	ACATGCCATGGTGGTACACT
HSA_NumtS_566	175_b	FN674046.1	Y	Y	Y	175D1	GGTCTTTTTGGGAGTAATTATTTTT	GGCTTGATGTGGCTAAGATGA
HSA_NumtS_566	175_b	FN674047.1	Y	Y	Y	175D2	TCTCCCTATACCCACCCCTTA	TGAATTCTTAAAAACAAGGGTGTTA
HSA_NumtS_567	176	FN674048.1	Y	Y	Y	176	GGGTAACTTCAGAGCACCGTA	TCCACGATGTGATTGATATGC
HSA_NumtS_568	177_a		N	N	Y		---	---
HSA_NumtS_569	178		N	N	Y		---	---
HSA_NumtS_570	180		N	N	Y		---	---
HSA_NumtS_571	179	not sequenced	Y	N	Y	180r179	TTGGTCACTATGGCCTTGTC	TGAGGGGAATTAATCTAAAACACTC
HSA_NumtS_572	181	FN674049.1	Y	Y	Y	181-1	TGCCTCAGTTTGCCCATTAC	TTGCTAGAGCTGTAATGATGAAGG
HSA_NumtS_572	181	FN674050.1	Y	Y	Y	181-2	GTTGACAAAGCCACCCTCAT	GCGGTAATGCACGAAGTACA
HSA_NumtS_573	182_a		N	N	Y		---	---
HSA_NumtS_575	183	FN674051.1	Y	Y	Y	183-1	GCTCCCACAGAATCCTCACA	TGAGCAACTGAAGGAAATGC
HSA_NumtS_575	183	FN674052.1	Y	Y	Y	183-2	TGCATTTCCTTCAGTTGCTC	GTGGAGTATTGAGGGGGTTG
HSA_NumtS_577	184	FN674053.1	Y	Y	Y	184A	ACCCTGTGGGAAACAGCA	CAGCAAGATACACCACCATCA
HSA_NumtS_577	184	FN674054.1	Y	Y	Y	184B2	GAAGGCAAAAACAAACCCTTT	CCACATCTTCATGGATAGGTCA
HSA_NumtS_577	184	FN674055.1	Y	Y	Y	184B3	AATGGCCATATGAGGGTTCA	TGGTTGAATCAGTCCGTAGG
HSA_NumtS_577	184	FN674060.1	Y	Y	Y	184B1	ACACACCGGGGAATGTTGT	TGAGTAGCTAGTCCGGTTTGG
HSA_NumtS_577	184	FN674061.1	Y	Y	Y	184C	TGGAAGAGCATACCTCCAATTT	GCATTGTGATAAGGGTTTCTGTG
HSA_NumtS_580	186		N	N	Y		---	---
HSA_NumtS_582	187	not sequenced	Y	N	N	187	TGTGAGCCCAGGGATTTATT	CAGGAGAATGGTGTGAACCT
HSA_NumtS_585	r_347	not sequenced	Y	N	N	r_347	TGTGTGATGTGTCCCATTGGGCT	ACAGAGCAAATGTCTGTGTGGGTTC

## Sheet: Not_validated NumtS
NOT VALIDATED
HSA_NumtS_015	segmental duplication			nr.	%
HSA_NumtS_062	segmental duplication		NumtS on segmental duplications	13	48.1481
HSA_NumtS_135	repeat elements in flanking region		repeat elements in flanking region	6	22.2222
HSA_NumtS_147	other NumtS in flanking region		tandem repeats of NumtS	6	22.2222
HSA_NumtS_187	repeat elements in flanking region		other NumtS in flanking region	2	7.40741
HSA_NumtS_273	repeat elements in flanking region		TOTAL	27	100
HSA_NumtS_302	repeat elements in flanking region
HSA_NumtS_335	segmental duplication
HSA_NumtS_336	segmental duplication
HSA_NumtS_337	segmental duplication
HSA_NumtS_339	segmental duplication
HSA_NumtS_372	segmental duplication
HSA_NumtS_405	segmental duplication
HSA_NumtS_432	tandem repeats of NumtS
HSA_NumtS_433	tandem repeats of NumtS
HSA_NumtS_434	tandem repeats of NumtS
HSA_NumtS_435	tandem repeats of NumtS
HSA_NumtS_436	tandem repeats of NumtS
HSA_NumtS_452	tandem repeats of NumtS
HSA_NumtS_532	repeat elements in flanking region
HSA_NumtS_574	segmental duplication
HSA_NumtS_576	other NumtS in flanking region
HSA_NumtS_578	segmental duplication
HSA_NumtS_579	segmental duplication
HSA_NumtS_581	segmental duplication
HSA_NumtS_583	segmental duplication
HSA_NumtS_584	repeat elements in flanking region

## Sheet: Article reference
Article Title	Journal Name	Author names	Corresponding author affiliation	e-mail
The Reference Human Nuclear Mitochondrial Sequences Compilation Validated and Implemented on the UCSC Genome Browser	BMC Genomics	Domenico Simone, Francesco Maria Calabrese, Martin Lang, Giuseppe Gasparre, Marcella Attimonelli	Dipartimento di Biochimica e Biologia Molecolare ‘E. Quagliariello’, Università di Bari, Bari 70126, Italy	m.attimonelli@biologia.uniba.it
